# Supplementary material for: {4,6-Bis[(E)-1-methyl-2-(pyridin-2-yl­methyl­idene)hydrazinyl]pyrimidine-κ3 N,N′,N′′}dichloridomanganese(II)
Source: Acta Crystallogr Sect E Struct Rep Online. 2011 Nov 5;67(Pt 12):m1676. doi: 10.1107/S1600536811043352 (PMC3238606; doi:10.1107/S1600536811043352)
Supplement: Supplementary file 1 [file e-67-m1676-sup1.cif]

##############################################################################
#                                                                            #
# This CIF contains the data in a paper accepted for publication in          #
# Acta Crystallographica Section E. It conforms to the requirements of       #
# Notes for Authors for Acta Crystallographica Section E, and has been       #
# peer reviewed under the auspices of the IUCr Commission on Journals.       #
#                                                                            #
# Full details of the Crystallographic Information File format               #
# are given in the paper "The Crystallographic Information File (CIF):       #
# a New Standard Archive File for Crystallography" by S. R. Hall, F. H.      #
# Allen and I. D. Brown [Acta Cryst. (1991), A47, 655-685].                  #
#                                                                            #
# The current version of the core CIF dictionary is obtainable from          #
# ftp://ftp.iucr.org/pub/cif_core.dic.                                       #
#                                                                            #
# Software is freely available for graphical display of the structure(s)     #
# in this CIF. For information consult the CIF software page                 #
# http://www.iucr.org/resources/cif/software.                                #
#                                                                            #
# This file may be used for bona fide research purposes within the           #
# scientific community so long as proper attribution is given to the journal # 
# article from which it was obtained.                                        #
#                                                                            #
##############################################################################
data_I
_audit_creation_method     SHELXL97
_chemical_name_systematic
;
{4,6-Bis[(<i>E</i>)-1-methyl-2-(pyridin-2-ylmethylidene)hydrazinyl]pyrimidine-
\k^3^<i>N</i>,<i>N</i>',<i>N</i>''}dichloridomanganese(II)
;
_chemical_name_common     ?
_chemical_formula_moiety     'C18 H18 Cl2 Mn1 N8'
_chemical_formula_sum     'C18 H18 Cl2 Mn1 N8'
_chemical_formula_iupac     '[Mn Cl2 (C18 H18 N8)]'
_chemical_formula_weight     472.24
_chemical_melting_point     ?
_symmetry_cell_setting     triclinic
_symmetry_space_group_name_H-M     'P -1'
_symmetry_space_group_name_Hall     '-P 1'
loop_
    _symmetry_equiv_pos_as_xyz
    'x, y, z'
    '-x, -y, -z'
_cell_length_a     8.8355(12)
_cell_length_b     10.0972(14)
_cell_length_c     12.1466(17)
_cell_angle_alpha     72.571(3)
_cell_angle_beta     77.694(3)
_cell_angle_gamma     75.700(3)
_cell_volume     990.4(2)
_cell_formula_units_Z     2
_cell_measurement_reflns_used     209
_cell_measurement_theta_min     1.78
_cell_measurement_theta_max     28.37
_cell_measurement_temperature     123(2)
_exptl_crystal_description     block
_exptl_crystal_colour     orange
_exptl_crystal_size_max     0.15
_exptl_crystal_size_mid     0.10
_exptl_crystal_size_min     0.08
_exptl_crystal_density_diffrn     1.583
_exptl_crystal_density_meas     ?
_exptl_crystal_density_method     'not measured'
_exptl_crystal_F_000     482
_exptl_absorpt_coefficient_mu     0.959
_exptl_absorpt_correction_type     multi-scan
_exptl_absorpt_process_details     '(SADABS; Blessing, 1995)'
_exptl_absorpt_correction_T_min     0.891
_exptl_absorpt_correction_T_max     0.926
_exptl_special_details     ?
_diffrn_ambient_temperature     123(2)
_diffrn_radiation_type     'Mo K\a'
_diffrn_radiation_wavelength     0.71073
_diffrn_radiation_source     'fine-focus sealed tube'
_diffrn_radiation_monochromator     graphite
_diffrn_measurement_device_type     'Bruker SMART CCD diffractometer'
_diffrn_measurement_method     '\w and \f'
_diffrn_detector_area_resol_mean     ?
_diffrn_reflns_number     13578
_diffrn_reflns_av_R_equivalents     0.0294
_diffrn_reflns_av_sigmaI/netI     0.0381
_diffrn_reflns_theta_min     1.78
_diffrn_reflns_theta_max     28.37
_diffrn_reflns_theta_full     25.00
_diffrn_measured_fraction_theta_max     0.986
_diffrn_measured_fraction_theta_full     0.993
_diffrn_reflns_limit_h_min     -11
_diffrn_reflns_limit_h_max     11
_diffrn_reflns_limit_k_min     -13
_diffrn_reflns_limit_k_max     13
_diffrn_reflns_limit_l_min     -16
_diffrn_reflns_limit_l_max     16
_diffrn_standards_number     ?
_diffrn_standards_interval_count     ?
_diffrn_standards_interval_time     ?
_diffrn_standards_decay_%     ?
_refine_special_details
;
Refinement of <i>F</i>^2^ against ALL reflections. The weighted <i>R</i>-factor
<i>wR</i> and goodness of fit <i>S</i> are based on <i>F</i>^2^, conventional
<i>R</i>-factors <i>R</i> are based on <i>F</i>, with <i>F</i> set to zero for
negative <i>F</i>^2^. The threshold expression of <i>F</i>^2^ >
\s(<i>F</i>^2^) is used only for calculating <i>R</i>-factors(gt) <i>etc</i>.
and is not relevant to the choice of reflections for refinement.
<i>R</i>-factors based on <i>F</i>^2^ are statistically about twice as large
as those based on <i>F</i>, and <i>R</i>-factors based on ALL data will be
even larger.
;
_reflns_number_total     4889
_reflns_number_gt     4095
_reflns_threshold_expression     I>2\s(I)
_refine_ls_structure_factor_coef     Fsqd
_refine_ls_matrix_type     full
_refine_ls_R_factor_all     0.0494
_refine_ls_R_factor_gt     0.0388
_refine_ls_wR_factor_gt     0.0848
_refine_ls_wR_factor_ref     0.0884
_refine_ls_goodness_of_fit_ref     1.035
_refine_ls_restrained_S_all     1.035
_refine_ls_number_reflns     4889
_refine_ls_number_parameters     264
_refine_ls_number_restraints     0
_refine_ls_hydrogen_treatment     constr
_refine_ls_weighting_scheme     calc
_refine_ls_weighting_details
       'calc w = 1/[\s^2^(Fo^2^)+(0.0408P)^2^+0.5107P] where P=(Fo^2^+2Fc^2^)/3'
_atom_sites_solution_hydrogens     geom
_atom_sites_solution_primary     direct
_atom_sites_solution_secondary     difmap
_refine_ls_shift/su_max     0.001
_refine_ls_shift/su_mean     0.000
_refine_diff_density_max     0.467
_refine_diff_density_min     -0.240
_refine_ls_extinction_method     none
_refine_ls_extinction_coef     ?
loop_
    _atom_type_symbol
    _atom_type_description
    _atom_type_scat_dispersion_real
    _atom_type_scat_dispersion_imag
    _atom_type_scat_source
    'C' 'C' 0.0033 0.0016
                         'International Tables Vol C Tables 4.2.6.8 and 6.1.1.4'
    'H' 'H' 0.0000 0.0000
                         'International Tables Vol C Tables 4.2.6.8 and 6.1.1.4'
    'Cl' 'Cl' 0.1484 0.1585
                         'International Tables Vol C Tables 4.2.6.8 and 6.1.1.4'
    'Mn' 'Mn' 0.3368 0.7283
                         'International Tables Vol C Tables 4.2.6.8 and 6.1.1.4'
    'N' 'N' 0.0061 0.0033
                         'International Tables Vol C Tables 4.2.6.8 and 6.1.1.4'
_computing_data_collection     'SMART (Bruker, 2007)'
_computing_cell_refinement     'SAINT (Bruker, 2007)'
_computing_data_reduction     'SAINT (Bruker, 2007)'
_computing_structure_solution     'SHELXS97 (Sheldrick, 2008)'
_computing_structure_refinement     'SHELXL97 (Sheldrick, 2008)'
_computing_molecular_graphics
;
CrystalMaker (Palmer, 2011) and DIAMOND (Brandenburg, 1998)
;
_computing_publication_material     'SHELXL97 (Sheldrick, 2008)'
loop_
    _atom_site_type_symbol
    _atom_site_label
    _atom_site_fract_x
    _atom_site_fract_y
    _atom_site_fract_z
    _atom_site_U_iso_or_equiv
    _atom_site_adp_type
    _atom_site_calc_flag
    _atom_site_refinement_flags
    _atom_site_occupancy
    _atom_site_symmetry_multiplicity
    _atom_site_disorder_assembly
    _atom_site_disorder_group
    Mn Mn1 0.67993(3) 0.16794(3) 0.82771(3) 0.01792(9) Uani d . 1 1 . .
    Cl Cl3 0.79147(6) 0.23004(5) 0.96172(5) 0.02639(12) Uani d . 1 1 . .
    Cl Cl6 0.83681(6) 0.18893(6) 0.64375(4) 0.02952(13) Uani d . 1 1 . .
    N N1 0.01708(19) 0.67410(17) 0.66222(14) 0.0208(3) Uani d . 1 1 . .
    N N2 0.14098(19) 0.69997(17) 0.69778(15) 0.0212(3) Uani d . 1 1 . .
    N N3 -0.3287(2) 0.85135(18) 0.53910(16) 0.0256(4) Uani d . 1 1 . .
    N N4 0.37974(19) 0.59915(17) 0.76727(15) 0.0213(3) Uani d . 1 1 . .
    N N5 0.47733(18) 0.34990(17) 0.80430(14) 0.0191(3) Uani d . 1 1 . .
    N N6 0.32711(18) 0.19442(17) 0.79741(15) 0.0201(3) Uani d . 1 1 . .
    N N7 0.45792(18) 0.09592(16) 0.82524(14) 0.0183(3) Uani d . 1 1 . .
    N N8 0.72286(18) -0.07073(17) 0.88859(14) 0.0193(3) Uani d . 1 1 . .
    C C1 -0.2119(2) 0.7419(2) 0.57423(17) 0.0213(4) Uani d . 1 1 . .
    C C2 -0.4426(2) 0.8238(2) 0.49708(19) 0.0282(5) Uani d . 1 1 . .
    H H2 -0.5268 0.8997 0.4731 0.034 Uiso calc R 1 1 . .
    C C3 -0.4455(3) 0.6926(2) 0.48639(19) 0.0291(5) Uani d . 1 1 . .
    H H3 -0.5288 0.6789 0.4553 0.035 Uiso calc R 1 1 . .
    C C4 -0.3236(3) 0.5808(2) 0.52218(19) 0.0294(5) Uani d . 1 1 . .
    H H4 -0.3217 0.4888 0.5160 0.035 Uiso calc R 1 1 . .
    C C5 -0.2060(2) 0.6057(2) 0.56669(18) 0.0257(4) Uani d . 1 1 . .
    H H5 -0.1215 0.5309 0.5921 0.031 Uiso calc R 1 1 . .
    C C6 -0.0873(2) 0.7771(2) 0.61700(17) 0.0219(4) Uani d . 1 1 . .
    H H6 -0.0844 0.8724 0.6113 0.026 Uiso calc R 1 1 . .
    C C7 0.1690(2) 0.8430(2) 0.6747(2) 0.0269(4) Uani d . 1 1 . .
    H H7A 0.0817 0.8981 0.7172 0.040 Uiso calc R 1 1 . .
    H H7B 0.1756 0.8885 0.5908 0.040 Uiso calc R 1 1 . .
    H H7C 0.2683 0.8385 0.7006 0.040 Uiso calc R 1 1 . .
    C C8 0.2476(2) 0.5803(2) 0.74022(16) 0.0192(4) Uani d . 1 1 . .
    C C9 0.2191(2) 0.4463(2) 0.75266(17) 0.0202(4) Uani d . 1 1 . .
    H H9 0.1217 0.4339 0.7398 0.024 Uiso calc R 1 1 . .
    C C10 0.3397(2) 0.3324(2) 0.78463(16) 0.0178(4) Uani d . 1 1 . .
    C C11 0.4861(2) 0.4824(2) 0.79677(18) 0.0218(4) Uani d . 1 1 . .
    H H11 0.5805 0.4943 0.8149 0.026 Uiso calc R 1 1 . .
    C C12 0.1896(2) 0.1539(2) 0.7783(2) 0.0257(4) Uani d . 1 1 . .
    H H12A 0.1624 0.0739 0.8428 0.039 Uiso calc R 1 1 . .
    H H12B 0.2136 0.1263 0.7047 0.039 Uiso calc R 1 1 . .
    H H12C 0.1001 0.2341 0.7744 0.039 Uiso calc R 1 1 . .
    C C13 0.4659(2) -0.0363(2) 0.83818(17) 0.0211(4) Uani d . 1 1 . .
    H H13 0.3820 -0.0705 0.8253 0.025 Uiso calc R 1 1 . .
    C C14 0.6114(2) -0.1315(2) 0.87384(16) 0.0189(4) Uani d . 1 1 . .
    C C15 0.6297(2) -0.2762(2) 0.89248(18) 0.0236(4) Uani d . 1 1 . .
    H H15 0.5485 -0.3155 0.8816 0.028 Uiso calc R 1 1 . .
    C C16 0.7687(2) -0.3630(2) 0.92733(18) 0.0252(4) Uani d . 1 1 . .
    H H16 0.7850 -0.4627 0.9400 0.030 Uiso calc R 1 1 . .
    C C17 0.8830(2) -0.3016(2) 0.94323(18) 0.0243(4) Uani d . 1 1 . .
    H H17 0.9791 -0.3585 0.9675 0.029 Uiso calc R 1 1 . .
    C C18 0.8557(2) -0.1558(2) 0.92326(17) 0.0217(4) Uani d . 1 1 . .
    H H18 0.9348 -0.1145 0.9347 0.026 Uiso calc R 1 1 . .
loop_
    _atom_site_aniso_label
    _atom_site_aniso_U_11
    _atom_site_aniso_U_22
    _atom_site_aniso_U_33
    _atom_site_aniso_U_12
    _atom_site_aniso_U_13
    _atom_site_aniso_U_23
    Mn1 0.01333(14) 0.01712(15) 0.02342(16) -0.00139(10) -0.00637(11)
                                                                    -0.00423(11)
    Cl3 0.0216(2) 0.0294(3) 0.0326(3) -0.00431(19) -0.0116(2) -0.0098(2)
    Cl6 0.0247(3) 0.0315(3) 0.0265(3) -0.0013(2) -0.0011(2) -0.0043(2)
    N1 0.0168(8) 0.0219(8) 0.0227(8) -0.0002(6) -0.0064(6) -0.0049(7)
    N2 0.0178(8) 0.0173(8) 0.0283(9) 0.0002(6) -0.0094(7) -0.0047(7)
    N3 0.0191(8) 0.0237(9) 0.0309(9) 0.0026(7) -0.0094(7) -0.0042(7)
    N4 0.0189(8) 0.0192(8) 0.0273(9) -0.0003(6) -0.0082(7) -0.0075(7)
    N5 0.0149(7) 0.0200(8) 0.0234(8) -0.0008(6) -0.0065(6) -0.0068(6)
    N6 0.0130(7) 0.0175(8) 0.0294(9) -0.0005(6) -0.0083(6) -0.0041(7)
    N7 0.0135(7) 0.0185(8) 0.0211(8) 0.0012(6) -0.0057(6) -0.0039(6)
    N8 0.0175(8) 0.0189(8) 0.0213(8) -0.0021(6) -0.0062(6) -0.0038(6)
    C1 0.0180(9) 0.0223(9) 0.0205(9) 0.0003(7) -0.0052(7) -0.0030(8)
    C2 0.0185(10) 0.0324(11) 0.0302(11) -0.0001(8) -0.0087(8) -0.0036(9)
    C3 0.0233(10) 0.0387(12) 0.0266(11) -0.0096(9) -0.0074(8) -0.0050(9)
    C4 0.0326(12) 0.0275(11) 0.0287(11) -0.0073(9) -0.0070(9) -0.0055(9)
    C5 0.0245(10) 0.0232(10) 0.0265(10) 0.0001(8) -0.0075(8) -0.0034(8)
    C6 0.0199(9) 0.0190(9) 0.0244(10) 0.0000(7) -0.0051(8) -0.0039(8)
    C7 0.0236(10) 0.0183(9) 0.0391(12) -0.0005(8) -0.0115(9) -0.0061(9)
    C8 0.0170(9) 0.0216(9) 0.0174(9) -0.0001(7) -0.0034(7) -0.0052(7)
    C9 0.0143(9) 0.0209(9) 0.0247(10) 0.0001(7) -0.0073(7) -0.0048(8)
    C10 0.0153(8) 0.0193(9) 0.0191(9) -0.0020(7) -0.0034(7) -0.0060(7)
    C11 0.0175(9) 0.0225(10) 0.0275(10) -0.0017(7) -0.0082(8) -0.0079(8)
    C12 0.0159(9) 0.0231(10) 0.0401(12) -0.0034(7) -0.0101(8) -0.0075(9)
    C13 0.0176(9) 0.0210(9) 0.0254(10) -0.0031(7) -0.0071(8) -0.0048(8)
    C14 0.0164(9) 0.0189(9) 0.0202(9) -0.0023(7) -0.0041(7) -0.0036(7)
    C15 0.0225(10) 0.0205(9) 0.0293(11) -0.0035(8) -0.0082(8) -0.0064(8)
    C16 0.0282(10) 0.0168(9) 0.0291(11) 0.0008(8) -0.0076(9) -0.0055(8)
    C17 0.0209(10) 0.0245(10) 0.0242(10) 0.0039(8) -0.0087(8) -0.0044(8)
    C18 0.0176(9) 0.0236(10) 0.0238(10) -0.0025(7) -0.0072(8) -0.0045(8)
_geom_special_details
;
All e.s.d.'s (except the e.s.d. in the dihedral angle between two l.s. planes)
are estimated using the full covariance matrix. The cell e.s.d.'s are taken
into account individually in the estimation of e.s.d.'s in distances, angles
and torsion angles; correlations between e.s.d.'s in cell parameters are only
used when they are defined by crystal symmetry. An approximate (isotropic)
treatment of cell e.s.d.'s is used for estimating e.s.d.'s involving l.s.
planes.
;
loop_
    _geom_bond_atom_site_label_1
    _geom_bond_atom_site_label_2
    _geom_bond_site_symmetry_2
    _geom_bond_distance
    _geom_bond_publ_flag
    Mn1 N5 . 2.2227(16) no
    Mn1 N8 . 2.2580(16) no
    Mn1 N7 . 2.2628(16) no
    Mn1 Cl6 . 2.3453(7) no
    Mn1 Cl3 . 2.3695(6) no
    N1 C6 . 1.279(2) ?
    N1 N2 . 1.365(2) ?
    N2 C8 . 1.373(2) ?
    N2 C7 . 1.459(3) ?
    N3 C2 . 1.339(3) ?
    N3 C1 . 1.345(2) ?
    N4 C11 . 1.320(2) ?
    N4 C8 . 1.348(2) ?
    N5 C11 . 1.334(2) ?
    N5 C10 . 1.350(2) ?
    N6 N7 . 1.355(2) ?
    N6 C10 . 1.385(2) ?
    N6 C12 . 1.457(2) ?
    N7 C13 . 1.282(2) ?
    N8 C18 . 1.338(2) ?
    N8 C14 . 1.348(2) ?
    C1 C5 . 1.394(3) ?
    C1 C6 . 1.468(3) ?
    C2 C3 . 1.376(3) ?
    C2 H2 . 0.9500 ?
    C3 C4 . 1.389(3) ?
    C3 H3 . 0.9500 ?
    C4 C5 . 1.373(3) ?
    C4 H4 . 0.9500 ?
    C5 H5 . 0.9500 ?
    C6 H6 . 0.9500 ?
    C7 H7A . 0.9800 ?
    C7 H7B . 0.9800 ?
    C7 H7C . 0.9800 ?
    C8 C9 . 1.396(3) ?
    C9 C10 . 1.382(2) ?
    C9 H9 . 0.9500 ?
    C11 H11 . 0.9500 ?
    C12 H12A . 0.9800 ?
    C12 H12B . 0.9800 ?
    C12 H12C . 0.9800 ?
    C13 C14 . 1.463(3) ?
    C13 H13 . 0.9500 ?
    C14 C15 . 1.384(3) ?
    C15 C16 . 1.387(3) ?
    C15 H15 . 0.9500 ?
    C16 C17 . 1.380(3) ?
    C16 H16 . 0.9500 ?
    C17 C18 . 1.385(3) ?
    C17 H17 . 0.9500 ?
    C18 H18 . 0.9500 ?
loop_
    _geom_angle_atom_site_label_1
    _geom_angle_atom_site_label_2
    _geom_angle_atom_site_label_3
    _geom_angle_site_symmetry_1
    _geom_angle_site_symmetry_3
    _geom_angle
    _geom_angle_publ_flag
    N5 Mn1 N8 . . 138.73(6) no
    N5 Mn1 N7 . . 69.14(6) no
    N8 Mn1 N7 . . 71.34(6) no
    N5 Mn1 Cl6 . . 105.58(5) no
    N8 Mn1 Cl6 . . 98.09(4) no
    N7 Mn1 Cl6 . . 109.23(4) no
    N5 Mn1 Cl3 . . 98.11(4) no
    N8 Mn1 Cl3 . . 103.08(4) no
    N7 Mn1 Cl3 . . 137.70(4) no
    Cl6 Mn1 Cl3 . . 113.06(2) no
    C6 N1 N2 . . 120.08(17) ?
    N1 N2 C8 . . 114.05(15) ?
    N1 N2 C7 . . 121.98(15) ?
    C8 N2 C7 . . 123.26(16) ?
    C2 N3 C1 . . 116.94(18) ?
    C11 N4 C8 . . 115.07(17) ?
    C11 N5 C10 . . 115.84(16) ?
    C11 N5 Mn1 . . 123.94(12) ?
    C10 N5 Mn1 . . 119.88(12) ?
    N7 N6 C10 . . 114.64(15) ?
    N7 N6 C12 . . 120.81(15) ?
    C10 N6 C12 . . 124.50(15) ?
    C13 N7 N6 . . 122.20(16) ?
    C13 N7 Mn1 . . 118.24(12) ?
    N6 N7 Mn1 . . 119.14(12) ?
    C18 N8 C14 . . 117.69(16) ?
    C18 N8 Mn1 . . 125.94(13) ?
    C14 N8 Mn1 . . 115.79(12) ?
    N3 C1 C5 . . 122.57(18) ?
    N3 C1 C6 . . 115.26(17) ?
    C5 C1 C6 . . 122.13(17) ?
    N3 C2 C3 . . 124.18(19) ?
    N3 C2 H2 . . 117.9 ?
    C3 C2 H2 . . 117.9 ?
    C2 C3 C4 . . 118.28(19) ?
    C2 C3 H3 . . 120.9 ?
    C4 C3 H3 . . 120.9 ?
    C5 C4 C3 . . 118.8(2) ?
    C5 C4 H4 . . 120.6 ?
    C3 C4 H4 . . 120.6 ?
    C4 C5 C1 . . 119.22(19) ?
    C4 C5 H5 . . 120.4 ?
    C1 C5 H5 . . 120.4 ?
    N1 C6 C1 . . 117.14(18) ?
    N1 C6 H6 . . 121.4 ?
    C1 C6 H6 . . 121.4 ?
    N2 C7 H7A . . 109.5 ?
    N2 C7 H7B . . 109.5 ?
    H7A C7 H7B . . 109.5 ?
    N2 C7 H7C . . 109.5 ?
    H7A C7 H7C . . 109.5 ?
    H7B C7 H7C . . 109.5 ?
    N4 C8 N2 . . 117.01(17) ?
    N4 C8 C9 . . 122.41(17) ?
    N2 C8 C9 . . 120.58(17) ?
    C10 C9 C8 . . 116.66(17) ?
    C10 C9 H9 . . 121.7 ?
    C8 C9 H9 . . 121.7 ?
    N5 C10 C9 . . 121.65(17) ?
    N5 C10 N6 . . 116.17(16) ?
    C9 C10 N6 . . 122.17(17) ?
    N4 C11 N5 . . 128.05(18) ?
    N4 C11 H11 . . 116.0 ?
    N5 C11 H11 . . 116.0 ?
    N6 C12 H12A . . 109.5 ?
    N6 C12 H12B . . 109.5 ?
    H12A C12 H12B . . 109.5 ?
    N6 C12 H12C . . 109.5 ?
    H12A C12 H12C . . 109.5 ?
    H12B C12 H12C . . 109.5 ?
    N7 C13 C14 . . 116.34(17) ?
    N7 C13 H13 . . 121.8 ?
    C14 C13 H13 . . 121.8 ?
    N8 C14 C15 . . 122.81(17) ?
    N8 C14 C13 . . 116.59(16) ?
    C15 C14 C13 . . 120.59(17) ?
    C14 C15 C16 . . 118.86(18) ?
    C14 C15 H15 . . 120.6 ?
    C16 C15 H15 . . 120.6 ?
    C17 C16 C15 . . 118.62(18) ?
    C17 C16 H16 . . 120.7 ?
    C15 C16 H16 . . 120.7 ?
    C16 C17 C18 . . 119.14(18) ?
    C16 C17 H17 . . 120.4 ?
    C18 C17 H17 . . 120.4 ?
    N8 C18 C17 . . 122.87(18) ?
    N8 C18 H18 . . 118.6 ?
    C17 C18 H18 . . 118.6 ?
loop_
    _geom_torsion_atom_site_label_1
    _geom_torsion_atom_site_label_2
    _geom_torsion_atom_site_label_3
    _geom_torsion_atom_site_label_4
    _geom_torsion_site_symmetry_1
    _geom_torsion_site_symmetry_2
    _geom_torsion_site_symmetry_3
    _geom_torsion_site_symmetry_4
    _geom_torsion
    _geom_torsion_publ_flag
    C6 N1 N2 C8 . . . . -177.44(18) ?
    C6 N1 N2 C7 . . . . -6.8(3) ?
    N8 Mn1 N5 C11 . . . . 160.34(14) ?
    N7 Mn1 N5 C11 . . . . 177.93(17) ?
    Cl6 Mn1 N5 C11 . . . . -77.03(16) ?
    Cl3 Mn1 N5 C11 . . . . 39.75(16) ?
    N8 Mn1 N5 C10 . . . . -26.59(19) ?
    N7 Mn1 N5 C10 . . . . -9.01(13) ?
    Cl6 Mn1 N5 C10 . . . . 96.04(14) ?
    Cl3 Mn1 N5 C10 . . . . -147.19(14) ?
    C10 N6 N7 C13 . . . . -178.82(18) ?
    C12 N6 N7 C13 . . . . -1.4(3) ?
    C10 N6 N7 Mn1 . . . . -6.4(2) ?
    C12 N6 N7 Mn1 . . . . 171.03(14) ?
    N5 Mn1 N7 C13 . . . . -179.21(16) ?
    N8 Mn1 N7 C13 . . . . -11.35(14) ?
    Cl6 Mn1 N7 C13 . . . . 80.91(15) ?
    Cl3 Mn1 N7 C13 . . . . -100.42(15) ?
    N5 Mn1 N7 N6 . . . . 8.07(13) ?
    N8 Mn1 N7 N6 . . . . 175.93(15) ?
    Cl6 Mn1 N7 N6 . . . . -91.81(13) ?
    Cl3 Mn1 N7 N6 . . . . 86.86(14) ?
    N5 Mn1 N8 C18 . . . . -161.13(14) ?
    N7 Mn1 N8 C18 . . . . -178.46(17) ?
    Cl6 Mn1 N8 C18 . . . . 73.90(16) ?
    Cl3 Mn1 N8 C18 . . . . -42.16(16) ?
    N5 Mn1 N8 C14 . . . . 27.89(18) ?
    N7 Mn1 N8 C14 . . . . 10.56(13) ?
    Cl6 Mn1 N8 C14 . . . . -97.09(13) ?
    Cl3 Mn1 N8 C14 . . . . 146.86(13) ?
    C2 N3 C1 C5 . . . . 0.8(3) ?
    C2 N3 C1 C6 . . . . 178.55(18) ?
    C1 N3 C2 C3 . . . . -1.0(3) ?
    N3 C2 C3 C4 . . . . 0.6(3) ?
    C2 C3 C4 C5 . . . . 0.1(3) ?
    C3 C4 C5 C1 . . . . -0.2(3) ?
    N3 C1 C5 C4 . . . . -0.2(3) ?
    C6 C1 C5 C4 . . . . -177.8(2) ?
    N2 N1 C6 C1 . . . . 176.38(17) no
    N3 C1 C6 N1 . . . . 173.05(18) ?
    C5 C1 C6 N1 . . . . -9.2(3) ?
    C11 N4 C8 N2 . . . . -173.62(17) ?
    C11 N4 C8 C9 . . . . 5.6(3) ?
    N1 N2 C8 N4 . . . . 174.36(16) ?
    C7 N2 C8 N4 . . . . 3.8(3) ?
    N1 N2 C8 C9 . . . . -4.8(3) ?
    C7 N2 C8 C9 . . . . -175.38(19) ?
    N4 C8 C9 C10 . . . . -5.5(3) ?
    N2 C8 C9 C10 . . . . 173.61(17) ?
    C11 N5 C10 C9 . . . . 3.3(3) ?
    Mn1 N5 C10 C9 . . . . -170.32(14) ?
    C11 N5 C10 N6 . . . . -177.21(17) ?
    Mn1 N5 C10 N6 . . . . 9.2(2) ?
    C8 C9 C10 N5 . . . . 0.8(3) ?
    C8 C9 C10 N6 . . . . -178.64(17) ?
    N7 N6 C10 N5 . . . . -1.6(2) ?
    C12 N6 C10 N5 . . . . -178.96(18) ?
    N7 N6 C10 C9 . . . . 177.86(17) ?
    C12 N6 C10 C9 . . . . 0.5(3) ?
    C8 N4 C11 N5 . . . . -0.9(3) ?
    C10 N5 C11 N4 . . . . -3.4(3) ?
    Mn1 N5 C11 N4 . . . . 169.90(16) ?
    N6 N7 C13 C14 . . . . -177.09(16) no
    Mn1 N7 C13 C14 . . . . 10.4(2) ?
    C18 N8 C14 C15 . . . . -0.3(3) ?
    Mn1 N8 C14 C15 . . . . 171.45(15) ?
    C18 N8 C14 C13 . . . . 178.80(17) ?
    Mn1 N8 C14 C13 . . . . -9.4(2) ?
    N7 C13 C14 N8 . . . . -0.5(3) ?
    N7 C13 C14 C15 . . . . 178.61(19) ?
    N8 C14 C15 C16 . . . . -0.3(3) ?
    C13 C14 C15 C16 . . . . -179.37(19) ?
    C14 C15 C16 C17 . . . . 0.6(3) ?
    C15 C16 C17 C18 . . . . -0.4(3) ?
    C14 N8 C18 C17 . . . . 0.6(3) ?
    Mn1 N8 C18 C17 . . . . -170.26(15) ?
    C16 C17 C18 N8 . . . . -0.2(3) ?
loop_
    _geom_hbond_atom_site_label_D
    _geom_hbond_atom_site_label_H
    _geom_hbond_atom_site_label_A
    _geom_hbond_site_symmetry_A
    _geom_hbond_distance_DH
    _geom_hbond_distance_HA
    _geom_hbond_distance_DA
    _geom_hbond_angle_DHA
    C2 H2 N3 2_476 0.95 2.50 3.358(3) 151
    C18 H18 Cl3 2_757 0.95 2.80 3.508(2) 133
_iucr_refine_instructions_details
;
TITL d in P1                     New: P-1
CELL  0.71073    8.8355   10.0972   12.1466    72.571    77.694    75.700
ZERR 1           0.0012    0.0014    0.0017     0.003     0.003     0.003
LATT   1
SFAC  C  H Cl Mn  N
UNIT    36   36   4   2  16
L.S. 20
FMAP 2
PLAN 1
ACTA 50
CONF
EQIV $1 -1-x, 2-y, 1-z
EQIV $2 2-x, -y, 2-z
HTAB C2 N3_$1
HTAB c18 Cl3_$2
HTAB C7 N4
TEMP -150
BOND $H
WGHT    0.040800    0.510700
FVAR       0.82648
MN1   4    0.679927    0.167938    0.827710    11.00000    0.01333    0.01712 =
         0.02342   -0.00423   -0.00637   -0.00139
CL3   3    0.791468    0.230035    0.961718    11.00000    0.02162    0.02935 =
         0.03257   -0.00982   -0.01163   -0.00431
CL6   3    0.836813    0.188927    0.643751    11.00000    0.02468    0.03153 =
         0.02652   -0.00433   -0.00113   -0.00128
N1    5    0.017084    0.674097    0.662219    11.00000    0.01678    0.02189 =
         0.02275   -0.00491   -0.00644   -0.00017
N2    5    0.140981    0.699966    0.697782    11.00000    0.01783    0.01730 =
         0.02830   -0.00468   -0.00944    0.00023
N3    5   -0.328664    0.851345    0.539104    11.00000    0.01909    0.02372 =
         0.03089   -0.00423   -0.00937    0.00257
N4    5    0.379742    0.599149    0.767266    11.00000    0.01887    0.01920 =
         0.02732   -0.00755   -0.00822   -0.00030
N5    5    0.477328    0.349905    0.804297    11.00000    0.01489    0.01996 =
         0.02342   -0.00681   -0.00649   -0.00084
N6    5    0.327112    0.194418    0.797414    11.00000    0.01302    0.01748 =
         0.02935   -0.00408   -0.00834   -0.00048
N7    5    0.457918    0.095923    0.825242    11.00000    0.01349    0.01851 =
         0.02106   -0.00391   -0.00568    0.00115
N8    5    0.722858   -0.070731    0.888590    11.00000    0.01753    0.01889 =
         0.02130   -0.00376   -0.00624   -0.00211
C1    1   -0.211899    0.741943    0.574231    11.00000    0.01800    0.02227 =
         0.02052   -0.00302   -0.00517    0.00030
C2    1   -0.442619    0.823831    0.497077    11.00000    0.01850    0.03239 =
         0.03017   -0.00359   -0.00874   -0.00007
AFIX  43
H2    2   -0.526816    0.899731    0.473115    11.00000   -1.20000
AFIX   0
C3    1   -0.445524    0.692639    0.486393    11.00000    0.02329    0.03874 =
         0.02661   -0.00499   -0.00737   -0.00957
AFIX  43
H3    2   -0.528767    0.678909    0.455332    11.00000   -1.20000
AFIX   0
C4    1   -0.323642    0.580844    0.522183    11.00000    0.03260    0.02747 =
         0.02869   -0.00553   -0.00697   -0.00734
AFIX  43
H4    2   -0.321689    0.488834    0.515989    11.00000   -1.20000
AFIX   0
C5    1   -0.205984    0.605685    0.566693    11.00000    0.02451    0.02318 =
         0.02651   -0.00339   -0.00746    0.00008
AFIX  43
H5    2   -0.121539    0.530856    0.592050    11.00000   -1.20000
AFIX   0
C6    1   -0.087305    0.777150    0.616996    11.00000    0.01989    0.01897 =
         0.02440   -0.00389   -0.00513    0.00004
AFIX  43
H6    2   -0.084380    0.872419    0.611308    11.00000   -1.20000
AFIX   0
C7    1    0.168957    0.843006    0.674676    11.00000    0.02364    0.01830 =
         0.03906   -0.00610   -0.01152   -0.00049
AFIX 137
H7A   2    0.081734    0.898083    0.717178    11.00000   -1.50000
H7B   2    0.175627    0.888521    0.590779    11.00000   -1.50000
H7C   2    0.268298    0.838465    0.700554    11.00000   -1.50000
AFIX   0
C8    1    0.247636    0.580325    0.740217    11.00000    0.01696    0.02157 =
         0.01744   -0.00515   -0.00337   -0.00006
C9    1    0.219132    0.446253    0.752658    11.00000    0.01425    0.02091 =
         0.02469   -0.00484   -0.00732    0.00013
AFIX  43
H9    2    0.121749    0.433869    0.739798    11.00000   -1.20000
AFIX   0
C10   1    0.339689    0.332403    0.784627    11.00000    0.01529    0.01928 =
         0.01907   -0.00604   -0.00340   -0.00199
C11   1    0.486073    0.482438    0.796768    11.00000    0.01754    0.02248 =
         0.02750   -0.00790   -0.00825   -0.00170
AFIX  43
H11   2    0.580513    0.494312    0.814879    11.00000   -1.20000
AFIX   0
C12   1    0.189569    0.153851    0.778261    11.00000    0.01589    0.02310 =
         0.04014   -0.00746   -0.01015   -0.00336
AFIX 137
H12A  2    0.162420    0.073856    0.842771    11.00000   -1.50000
H12B  2    0.213619    0.126264    0.704684    11.00000   -1.50000
H12C  2    0.100142    0.234144    0.774445    11.00000   -1.50000
AFIX   0
C13   1    0.465916   -0.036261    0.838185    11.00000    0.01761    0.02101 =
         0.02542   -0.00479   -0.00707   -0.00315
AFIX  43
H13   2    0.381993   -0.070539    0.825331    11.00000   -1.20000
AFIX   0
C14   1    0.611415   -0.131455    0.873845    11.00000    0.01643    0.01893 =
         0.02023   -0.00358   -0.00406   -0.00234
C15   1    0.629716   -0.276201    0.892476    11.00000    0.02254    0.02051 =
         0.02933   -0.00639   -0.00819   -0.00349
AFIX  43
H15   2    0.548462   -0.315455    0.881582    11.00000   -1.20000
AFIX   0
C16   1    0.768744   -0.363023    0.927334    11.00000    0.02817    0.01676 =
         0.02910   -0.00546   -0.00764    0.00078
AFIX  43
H16   2    0.784988   -0.462700    0.940005    11.00000   -1.20000
AFIX   0
C17   1    0.882986   -0.301599    0.943227    11.00000    0.02086    0.02445 =
         0.02423   -0.00437   -0.00867    0.00391
AFIX  43
H17   2    0.979066   -0.358540    0.967545    11.00000   -1.20000
AFIX   0
C18   1    0.855723   -0.155814    0.923256    11.00000    0.01760    0.02360 =
         0.02376   -0.00453   -0.00721   -0.00252
AFIX  43
H18   2    0.934848   -0.114472    0.934682    11.00000   -1.20000
HKLF 4
REM  d in P1                     New: P-1
REM R1 =  0.0388 for   4095 Fo > 4sig(Fo)  and  0.0494 for all   4889 data
REM    264 parameters refined using      0 restraints
END
WGHT      0.0414      0.5170
REM Highest difference peak  0.467,  deepest hole -0.240,  1-sigma level  0.068
Q1    1   0.6793  0.2119  0.8724  11.00000  0.05    0.47
;
data_global
_journal_date_recd_electronic     2011-10-11
_journal_date_accepted     2011-10-19
_journal_name_full     'Acta Crystallographica, Section E'
_journal_year     2011
_journal_volume     67
_journal_issue     12
_journal_page_first     m1676
_journal_page_last     m1676
_journal_paper_category     QM
_journal_coeditor_code     SU2330
_publ_contact_author_name     'Wolfgang Schmitt'
_publ_contact_author_address
;
School of Chemistry
Trinity College
University of Dublin
College Green
Dublin 2
Republic of Ireland
;
_publ_contact_author_email     schmittw@tcd.ie
_publ_contact_author_fax     '0035316712826'
_publ_contact_author_phone     '0035318963495'
_publ_section_title
;\
{4,6-Bis[(<i>E</i>)-1-methyl-2-(pyridin-2-ylmethylidene)hydrazinyl]pyrimidine-\
\k^3^<i>N</i>,<i>N</i>',<i>N</i>''}dichloridomanganese(II)
;
loop_
    _publ_author_name
    _publ_author_address
    'Marzec, Bartosz'
;
School of Chemistry and CRANN
Trinity College
University of Dublin
College Green
Dublin 2
Republic of Ireland
;
    'Mahimaidoss, Mariyatra'
;
School of Chemistry and CRANN
Trinity College
University of Dublin
College Green
Dublin 2
Republic of Ireland
;
    'Zhang, Lei'
;
School of Chemistry and CRANN
Trinity College
University of Dublin
College Green
Dublin 2
Republic of Ireland
;
    'McCabe, Thomas'
;
School of Chemistry and CRANN
Trinity College
University of Dublin
College Green
Dublin 2
Republic of Ireland
;
    'Schmitt, Wolfgang'
;
School of Chemistry and CRANN
Trinity College
University of Dublin
College Green
Dublin 2
Republic of Ireland
;
