# Supplementary material for: {4,6-Bis[(E)-1-methyl-2-(pyridin-2-yl­methyl­idene)hydrazinyl]pyrimidine-κ3 N,N′,N′′}dichloridomanganese(II)
Source: Acta Crystallogr Sect E Struct Rep Online. 2011 Nov 5;67(Pt 12):m1676. doi: 10.1107/S1600536811043352 (PMC3238606; doi:10.1107/S1600536811043352)
Supplement: Supplementary file 2 [file e-67-m1676-Isup2.hkl]

#
# h,k,l, Fc-squared, Fo-squared, sigma(Fo-squared) and status flag
#
data_I
_shelx_title ' d in P1                     New: P-1'
_shelx_refln_list_code          4
_shelx_F_calc_maximum      118.60
_exptl_crystal_F_000       482.00
_reflns_d_resolution_high  0.7478
 
loop_
 _symmetry_equiv_pos_as_xyz
 'x, y, z'
 '-x, -y, -z'
 
_cell_length_a     8.8355
_cell_length_b    10.0972
_cell_length_c    12.1466
_cell_angle_alpha  72.571
_cell_angle_beta   77.694
_cell_angle_gamma  75.700
 
_shelx_F_squared_multiplier     1.000
 
loop_
 _refln_index_h
 _refln_index_k
 _refln_index_l
 _refln_F_squared_calc
 _refln_F_squared_meas
 _refln_F_squared_sigma
 _refln_observed_status
   2   0   0     7249.33     7882.75    142.70 o
   3   0   0     1096.43     1229.09     20.34 o
   4   0   0       48.41       45.95      2.84 o
   5   0   0        2.03        5.26      2.39 o
   6   0   0     2729.77     2774.84     45.47 o
   7   0   0      132.70      144.80      6.70 o
   8   0   0      551.16      520.92     12.10 o
   9   0   0      509.61      502.98     23.72 o
  10   0   0        6.22       14.80      7.92 o
  11   0   0      109.95      130.81     15.38 o
 -11   1   0       18.98       26.46     10.60 o
 -10   1   0       75.31       75.23     10.38 o
  -9   1   0       42.63       47.69      8.33 o
  -8   1   0     1443.33     1443.95     35.63 o
  -7   1   0       33.98       35.59      4.24 o
  -6   1   0       95.86       92.33      4.64 o
  -5   1   0      149.24      114.27      4.55 o
  -4   1   0      299.48      301.40      6.84 o
  -3   1   0     1771.33     1852.89     29.97 o
  -2   1   0     2237.79     2496.25     39.50 o
  -1   1   0      117.20      150.22      2.68 o
   0   1   0      372.00      416.65      8.28 o
   1   1   0       16.60       16.01      0.71 o
   2   1   0      667.31      756.02     12.80 o
   3   1   0     1137.42     1220.57     20.23 o
   4   1   0      326.87      339.66      8.34 o
   5   1   0     2020.46     2131.28     35.08 o
   6   1   0      542.88      566.75     13.68 o
   7   1   0     1393.90     1410.96     25.09 o
   8   1   0       35.95       36.47      4.82 o
   9   1   0      110.86      105.39      7.57 o
  10   1   0       20.56       23.11      8.26 o
  11   1   0        1.10        7.23      9.80 o
 -10   2   0      159.47      174.18     14.92 o
  -9   2   0        4.88       16.27     11.05 o
  -8   2   0     1047.96     1010.41     23.50 o
  -7   2   0      615.08      611.79     15.74 o
  -6   2   0      454.30      462.15     10.48 o
  -5   2   0       65.02       56.76      3.60 o
  -4   2   0      632.79      763.02     13.89 o
  -3   2   0     1137.82     1308.87     21.75 o
  -2   2   0      942.54      909.40     18.14 o
  -1   2   0     5708.52     6215.58    112.87 o
   0   2   0    12840.59    13639.81    244.17 o
   1   2   0       35.46       43.87      2.57 o
   2   2   0     2472.93     2697.03     42.63 o
   3   2   0      370.58      394.38      7.73 o
   4   2   0     1055.31     1162.00     19.82 o
   5   2   0      963.09      943.18     16.96 o
   6   2   0     1144.85     1189.96     21.25 o
   7   2   0     1075.99     1048.44     19.59 o
   8   2   0       13.86       16.29      3.85 o
   9   2   0      686.47      669.08     17.67 o
  10   2   0       49.97       57.55      7.49 o
  11   2   0       15.08       38.82     16.76 o
 -10   3   0        0.24        4.58      9.34 o
  -9   3   0       40.52       33.17      8.73 o
  -8   3   0      863.91      862.67     21.34 o
  -7   3   0      188.79      191.38      8.71 o
  -6   3   0      857.85      824.79     19.43 o
  -5   3   0      161.34      165.99      6.31 o
  -4   3   0        0.03        1.22      2.16 o
  -3   3   0     1187.44     1265.74     25.41 o
  -2   3   0     6701.58     7243.64    132.07 o
  -1   3   0     2051.01     2164.22     34.59 o
   0   3   0     6078.27     6186.03     96.32 o
   1   3   0     1445.50     1591.50     25.69 o
   2   3   0     1569.56     1715.10     32.16 o
   3   3   0      770.95      841.10     14.58 o
   4   3   0     2653.47     2815.13     45.25 o
   5   3   0      125.35      105.25      4.38 o
   6   3   0     1716.02     1623.67     32.20 o
   7   3   0      311.64      308.13      8.63 o
   8   3   0     1277.65     1205.56     30.73 o
   9   3   0       18.20       14.23      5.68 o
  10   3   0       94.51       93.96     10.80 o
  11   3   0       52.75       71.63     12.61 o
 -10   4   0       10.17       29.75     11.27 o
  -9   4   0       12.41       14.11      8.97 o
  -8   4   0       32.82       30.87      6.36 o
  -7   4   0        5.50        7.96      5.05 o
  -6   4   0      410.80      378.58     11.98 o
  -5   4   0       19.05       17.13      4.60 o
  -4   4   0       98.85       80.99      5.35 o
  -3   4   0     1710.00     1821.06     35.80 o
  -2   4   0       64.92       80.06      4.48 o
  -1   4   0     4734.91     4987.68     78.26 o
   0   4   0     1568.29     1714.61     27.97 o
   1   4   0      742.85      710.71     12.60 o
   2   4   0      576.35      596.69     12.99 o
   3   4   0      192.92      172.88      6.11 o
   4   4   0       49.44       45.17      2.84 o
   5   4   0      717.01      640.42     12.51 o
   6   4   0       67.52       79.89     15.67 o
   7   4   0      736.99      699.94     14.80 o
   8   4   0       15.61       15.49      4.98 o
   9   4   0       37.61       40.67      9.19 o
  10   4   0       68.79       73.87     13.80 o
  11   4   0       61.87      100.77     17.66 o
  -9   5   0       18.73       16.87     10.21 o
  -8   5   0       98.52      108.19      8.66 o
  -7   5   0        2.13        3.45      5.22 o
  -6   5   0       18.19       16.78      5.93 o
  -5   5   0       66.89      102.15     24.75 o
  -4   5   0      626.50      591.66     15.16 o
  -3   5   0        1.67       -2.07      3.53 o
  -2   5   0     2420.14     2454.42     47.25 o
  -1   5   0      219.89      227.99      5.81 o
   0   5   0     1033.26      930.44     16.37 o
   1   5   0       16.20       13.68      2.38 o
   2   5   0     1986.13     2251.85     42.41 o
   3   5   0      119.65      143.51      6.32 o
   4   5   0     1821.49     1760.35     34.49 o
   5   5   0      552.38      517.31     24.06 o
   6   5   0      867.15      812.75     18.94 o
   7   5   0      397.60      386.19     16.58 o
   8   5   0      925.60      865.72     20.66 o
   9   5   0      170.50      176.21     12.32 o
  10   5   0        2.02       10.37     14.98 o
  11   5   0       15.06       33.07     11.29 o
  -8   6   0      105.29      101.91     11.98 o
  -7   6   0      104.35      107.65     12.44 o
  -6   6   0      884.12      821.35     20.78 o
  -5   6   0      243.93      254.15     24.60 o
  -4   6   0       15.43       14.22      4.73 o
  -3   6   0       81.26       76.70      5.75 o
  -2   6   0       14.15       15.29      3.91 o
  -1   6   0      951.32      956.96     19.60 o
   0   6   0     1450.14     1452.90     24.73 o
   1   6   0      174.68      146.38      5.29 o
   2   6   0       11.91       12.82      2.58 o
   3   6   0      478.44      434.84     11.55 o
   4   6   0     1723.71     1658.56     76.58 o
   5   6   0     1119.88     1039.14     23.54 o
   6   6   0     2934.40     2820.97     67.34 o
   7   6   0      613.51      595.28     23.89 o
   8   6   0      415.10      387.07     12.62 o
   9   6   0       18.80       17.30      7.99 o
  10   6   0       90.30       81.48     11.54 o
  11   6   0       22.98       48.16     16.35 o
  -8   7   0       39.08       47.33     11.35 o
  -7   7   0      121.71      157.53     21.71 o
  -6   7   0      193.27      213.68     10.65 o
  -5   7   0       90.26       94.72      7.27 o
  -4   7   0      792.39      767.65     24.42 o
  -3   7   0      277.71      275.54     10.21 o
  -2   7   0       83.18       83.73      6.04 o
  -1   7   0      433.78      422.13     14.18 o
   0   7   0       57.32       57.10      4.06 o
   1   7   0      216.98      219.00      6.97 o
   2   7   0       99.53      103.16      6.33 o
   3   7   0      322.96      317.78     10.57 o
   4   7   0      101.18      105.84      6.53 o
   5   7   0      319.59      295.18     10.58 o
   6   7   0       19.71        9.06      5.12 o
   7   7   0      763.18      747.22     18.83 o
   8   7   0       49.14       54.34      6.73 o
   9   7   0        0.04        3.30      8.64 o
  10   7   0        3.57        3.55     10.20 o
  -7   8   0      600.76      610.19     19.79 o
  -6   8   0        6.23       20.70      7.21 o
  -5   8   0      172.19      185.67     14.41 o
  -4   8   0       55.73       66.60      6.64 o
  -3   8   0      153.33      159.86      8.40 o
  -2   8   0      670.52      618.46     16.16 o
  -1   8   0      114.35      109.97      8.44 o
   0   8   0      655.68      623.72     17.19 o
   1   8   0       53.38       64.16      5.93 o
   2   8   0      127.22      125.15      7.32 o
   3   8   0       19.80       23.54      5.36 o
   4   8   0      881.68      855.75     20.45 o
   5   8   0      298.00      259.03     12.50 o
   6   8   0     1621.64     1584.81     33.53 o
   7   8   0      113.66      120.99      8.30 o
   8   8   0       16.86       20.26      7.29 o
   9   8   0        0.42        0.75      9.49 o
  10   8   0       75.08      113.78     29.83 o
  -6   9   0       64.58       75.86      9.54 o
  -5   9   0        9.87       11.75      8.38 o
  -4   9   0       35.92       34.94      6.73 o
  -3   9   0      136.12      142.69     10.62 o
  -2   9   0      463.12      442.73     13.94 o
  -1   9   0      424.49      428.19     13.48 o
   0   9   0      334.81      296.12     13.24 o
   1   9   0        2.38        8.14      5.88 o
   2   9   0       13.49       19.61      5.20 o
   3   9   0      161.38      177.03      8.74 o
   4   9   0      433.86      398.23     12.87 o
   5   9   0      602.29      600.18     16.87 o
   6   9   0      637.44      608.65     17.34 o
   7   9   0       51.69       56.76      9.54 o
   8   9   0        0.42        2.96      8.72 o
   9   9   0        8.92       15.13     10.07 o
  -5  10   0      337.99      398.37     15.90 o
  -4  10   0       81.07       75.84      9.00 o
  -3  10   0        2.06       18.55     10.62 o
  -2  10   0        1.55        1.41      7.57 o
  -1  10   0       46.03       56.69     10.67 o
   0  10   0       25.23       33.63      7.30 o
   1  10   0        2.49        6.26      6.38 o
   2  10   0      375.66      348.80     15.16 o
   3  10   0      173.79      183.17      9.22 o
   4  10   0      899.09      830.94     20.99 o
   5  10   0      454.04      451.80     14.61 o
   6  10   0       50.66       59.10      9.82 o
   7  10   0        4.73       13.72      7.62 o
   8  10   0        4.85       32.52     10.55 o
  -3  11   0        0.22        2.54     10.72 o
  -2  11   0      128.45      141.14     11.78 o
  -1  11   0        5.75        3.06      8.59 o
   0  11   0        0.43       -0.22      7.58 o
   1  11   0       62.58       53.32      8.91 o
   2  11   0       19.68       13.72      7.95 o
   3  11   0       14.83       17.86      7.83 o
   4  11   0      160.05      178.05     10.14 o
   5  11   0       67.31       91.90     17.64 o
   6  11   0       74.70       75.24      8.98 o
   7  11   0        1.81       27.60      8.93 o
  -1  12   0       20.69       31.46     15.75 o
   0  12   0      222.72      237.91     15.54 o
   1  12   0       46.22       45.44      9.94 o
   2  12   0       18.08       26.79     10.26 o
   3  12   0      244.47      266.03     21.45 o
   4  12   0       46.74       60.12     10.62 o
   5  12   0      146.48      166.04     11.30 o
   6  12   0       10.20       17.38      8.48 o
  -5 -12   1       85.85       95.31     11.12 o
  -4 -12   1      339.63      340.80     18.81 o
  -3 -12   1        3.64        1.55      9.13 o
  -2 -12   1       76.93       61.67     10.67 o
  -1 -12   1       17.19       14.88      9.46 o
   0 -12   1      122.92      141.28     15.59 o
   1 -12   1        0.64       12.54      9.30 o
  -7 -11   1        1.81       16.29      9.70 o
  -6 -11   1       25.10       28.65      8.63 o
  -5 -11   1      260.15      245.57     12.57 o
  -4 -11   1       43.48       39.47      7.81 o
  -3 -11   1      381.52      384.28     17.77 o
  -2 -11   1        0.37       -0.62      7.85 o
  -1 -11   1       39.41       59.50      9.46 o
   0 -11   1       67.77       64.77      9.91 o
   1 -11   1      117.96      110.23     15.87 o
   2 -11   1        8.94       15.80      9.26 o
   3 -11   1      411.50      389.32     19.57 o
  -8 -10   1       22.29       28.06     11.14 o
  -7 -10   1        4.26        5.81      9.34 o
  -6 -10   1      223.56      232.74     12.06 o
  -5 -10   1       67.60       89.23      9.66 o
  -4 -10   1      510.15      494.05     15.21 o
  -3 -10   1       51.95       50.53      6.69 o
  -2 -10   1      793.22      710.01     26.24 o
  -1 -10   1        0.51        0.59      6.18 o
   0 -10   1       43.52       53.28      8.05 o
   1 -10   1       73.92       59.02      9.04 o
   2 -10   1      267.55      221.48     18.45 o
   3 -10   1      269.87      237.75     14.23 o
   4 -10   1      263.81      274.53     13.57 o
   5 -10   1      209.00      220.00     15.49 o
  -9  -9   1       14.24       18.72     10.49 o
  -8  -9   1       29.54       42.65      9.00 o
  -7  -9   1      210.02      221.25     11.14 o
  -6  -9   1       95.83      110.00      8.36 o
  -5  -9   1      405.38      380.76     13.27 o
  -4  -9   1      358.18      327.29     11.95 o
  -3  -9   1      225.22      245.47     21.30 o
  -2  -9   1      268.78      235.22      9.69 o
  -1  -9   1       62.37       47.47      8.02 o
   0  -9   1       15.80       15.50      6.71 o
   1  -9   1       95.35       97.54      8.78 o
   2  -9   1      817.21      761.06     28.16 o
   3  -9   1      368.12      361.94     13.05 o
   4  -9   1      187.71      180.51     10.35 o
   5  -9   1      202.58      216.31     11.73 o
   6  -9   1        2.86        4.40      7.87 o
  -9  -8   1       15.96       34.10     11.12 o
  -8  -8   1       19.84       21.02      6.76 o
  -7  -8   1        1.98        7.30      5.59 o
  -6  -8   1        5.15        8.84      5.86 o
  -5  -8   1     1133.73     1069.83     24.41 o
  -4  -8   1       88.17       84.18      8.23 o
  -3  -8   1     1398.82     1333.05     28.64 o
  -2  -8   1       34.20       25.86      5.62 o
  -1  -8   1       51.03       53.56      5.82 o
   0  -8   1      375.67      344.67     11.53 o
   1  -8   1       81.29       90.44      6.27 o
   2  -8   1      868.51      838.08     26.82 o
   3  -8   1      880.52      880.62     21.44 o
   4  -8   1       31.54       28.62      5.96 o
   5  -8   1      105.68      104.74      9.91 o
   6  -8   1        8.55       37.68     15.51 o
   7  -8   1       36.79       69.38      9.65 o
 -10  -7   1        1.84        1.09     10.74 o
  -9  -7   1       67.53      114.05     28.81 o
  -8  -7   1       35.57       30.73      6.87 o
  -7  -7   1      737.75      705.49     18.51 o
  -6  -7   1     1392.20     1362.61     29.45 o
  -5  -7   1        8.21        8.92      4.90 o
  -4  -7   1      639.74      577.76     23.32 o
  -3  -7   1       71.85       67.04      5.69 o
  -2  -7   1      368.56      359.91     11.28 o
  -1  -7   1        1.74        6.59      3.64 o
   0  -7   1     1916.90     1957.29     33.14 o
   1  -7   1     1128.48     1092.31     29.59 o
   2  -7   1     7447.78     7384.03    136.82 o
   3  -7   1      778.22      753.43     18.53 o
   4  -7   1     1210.63     1174.64     26.51 o
   5  -7   1        0.76        2.96      5.16 o
   6  -7   1       28.88       27.16      6.58 o
   7  -7   1        7.09        6.15      6.52 o
   8  -7   1      476.86      467.26     21.93 o
 -10  -6   1      235.77      270.98     16.73 o
  -9  -6   1        4.92       16.40      9.00 o
  -8  -6   1       44.68       45.70      6.47 o
  -7  -6   1      123.81      115.09      8.45 o
  -6  -6   1       88.48       84.62      6.77 o
  -5  -6   1      858.56      822.55     20.72 o
  -4  -6   1      286.44      264.93     21.35 o
  -3  -6   1      454.62      363.52     29.01 o
  -2  -6   1       61.05       67.67      4.90 o
  -1  -6   1      164.96      173.53      5.88 o
   0  -6   1      227.13      227.38      6.71 o
   1  -6   1     1346.39     1301.67     33.32 o
   2  -6   1      144.99      158.60      8.90 o
   3  -6   1      104.82      109.95      7.82 o
   4  -6   1       20.68       19.91      4.74 o
   5  -6   1       61.70       59.87      6.12 o
   6  -6   1       29.50       29.59      7.40 o
   7  -6   1      119.45      101.13      8.26 o
   8  -6   1       18.49       29.90     11.82 o
 -11  -5   1       30.67       53.86     18.12 o
 -10  -5   1       28.19       52.38     15.05 o
  -9  -5   1      212.93      206.29     13.37 o
  -8  -5   1      486.08      462.98     14.03 o
  -7  -5   1      158.77      150.21      7.86 o
  -6  -5   1      571.54      509.22     35.22 o
  -5  -5   1      670.11      652.17     15.91 o
  -4  -5   1      618.75      586.03     14.35 o
  -3  -5   1      640.41      633.75     14.70 o
  -2  -5   1     1003.34     1119.60     22.79 o
  -1  -5   1       31.04       27.69      3.18 o
   0  -5   1      534.66      505.56     10.12 o
   1  -5   1     2688.89     2683.22     43.44 o
   2  -5   1     4165.63     4306.13     68.52 o
   3  -5   1      791.00      771.00     17.73 o
   4  -5   1     1356.05     1315.57     42.15 o
   5  -5   1      202.11      182.84      8.72 o
   6  -5   1      110.20      100.74      7.13 o
   7  -5   1      467.26      439.75     14.26 o
   8  -5   1      163.53      145.45     12.15 o
   9  -5   1      158.33      170.47     14.20 o
 -11  -4   1      185.42      213.26     24.51 o
 -10  -4   1      116.34      125.70     27.47 o
  -9  -4   1      438.96      442.43     18.28 o
  -8  -4   1       39.32       30.64      5.61 o
  -7  -4   1       88.21       86.20      6.31 o
  -6  -4   1     2085.60     2108.12     35.57 o
  -5  -4   1       44.70       40.54      5.19 o
  -4  -4   1     1835.46     1865.79     36.20 o
  -3  -4   1      185.31      194.30      8.68 o
  -2  -4   1       31.54       42.38      3.42 o
  -1  -4   1      300.22      279.08      6.11 o
   0  -4   1     3936.59     4224.03     66.67 o
   1  -4   1     1502.98     1601.46     26.46 o
   2  -4   1     4227.26     4442.97     70.23 o
   3  -4   1       86.29       83.46      4.92 o
   4  -4   1     1505.03     1419.39     71.74 o
   5  -4   1        1.52        5.56      4.42 o
   6  -4   1      367.05      327.10     11.03 o
   7  -4   1       42.37       53.13      6.16 o
   8  -4   1      795.13      775.94     25.87 o
   9  -4   1        0.38        2.85      8.60 o
  10  -4   1      716.54      726.07     48.75 o
 -11  -3   1       32.41       47.16     16.93 o
 -10  -3   1      320.39      335.91     17.14 o
  -9  -3   1       56.43       54.00      9.23 o
  -8  -3   1      160.01      153.40      6.75 o
  -7  -3   1      251.67      249.66     10.99 o
  -6  -3   1        1.56        9.96      7.53 o
  -5  -3   1       28.26       17.83      2.97 o
  -4  -3   1      179.39      159.19      4.96 o
  -3  -3   1        7.22        5.35      1.58 o
  -2  -3   1      158.44      168.10      5.64 o
  -1  -3   1     3327.69     3405.88     61.88 o
   0  -3   1      365.20      402.98      8.77 o
   1  -3   1     3033.80     3140.14     49.73 o
   2  -3   1      642.02      700.14     14.91 o
   3  -3   1       14.63        1.84      1.74 o
   4  -3   1       39.75       44.84      3.02 o
   5  -3   1        9.25       11.80      3.26 o
   6  -3   1       84.35       90.75      7.14 o
   7  -3   1      567.87      567.09     15.25 o
   8  -3   1        0.03       -4.62      6.11 o
   9  -3   1      332.40      318.59     19.14 o
  10  -3   1        0.41        8.13      8.95 o
 -11  -2   1      221.40      249.18     24.46 o
 -10  -2   1       10.31        6.51      8.73 o
  -9  -2   1      385.11      366.50     14.63 o
  -8  -2   1       90.17       93.83      5.65 o
  -7  -2   1       38.82       48.17      4.75 o
  -6  -2   1      745.37      743.23     14.66 o
  -5  -2   1        2.16        2.07      2.55 o
  -4  -2   1     2228.87     2430.10     39.41 o
  -3  -2   1     1491.85     1601.64     26.27 o
  -2  -2   1     2356.74     2425.45     38.60 o
  -1  -2   1     2349.98     2616.30     47.59 o
   0  -2   1     3863.48     4363.93     68.14 o
   1  -2   1      736.01      780.57     13.19 o
   2  -2   1     6912.08     7454.56    115.88 o
   3  -2   1     1101.44     1212.49     23.06 o
   4  -2   1      419.73      444.22      9.13 o
   5  -2   1      106.28       90.57     10.35 o
   6  -2   1      504.59      498.13     10.95 o
   7  -2   1      161.72      157.80      7.85 o
   8  -2   1      396.54      381.55     16.08 o
   9  -2   1      361.79      335.79     16.46 o
  10  -2   1      505.78      532.66     21.95 o
 -11  -1   1      135.71      187.34     21.97 o
 -10  -1   1      438.38      433.88     18.66 o
  -9  -1   1      672.52      663.41     17.80 o
  -8  -1   1        0.14       -2.46      3.87 o
  -7  -1   1      406.07      411.37     10.27 o
  -6  -1   1      516.08      523.37     11.42 o
  -5  -1   1      498.25      558.06     11.29 o
  -4  -1   1      686.32      649.28     12.14 o
  -3  -1   1      562.16      553.66     10.26 o
  -2  -1   1      831.05      913.95     15.34 o
  -1  -1   1     8435.94     9349.00    145.22 o
   0  -1   1        4.11        5.16      0.80 o
   1  -1   1     1127.58     1330.79     21.24 o
   2  -1   1     3827.50     4181.15     65.40 o
   3  -1   1     1569.36     1721.73     27.93 o
   4  -1   1      543.96      582.70     10.98 o
   5  -1   1      118.05      119.44      4.68 o
   6  -1   1     1766.72     1777.05     30.11 o
   7  -1   1       67.18       83.19      5.79 o
   8  -1   1     2260.13     2232.85     56.40 o
   9  -1   1      172.87      184.74     12.06 o
  10  -1   1      284.75      263.19     15.45 o
  11  -1   1        5.09       34.68     15.12 o
 -11   0   1      155.64      171.67     19.88 o
 -10   0   1      324.47      342.94     17.26 o
  -9   0   1      231.48      228.54     13.03 o
  -8   0   1      186.92      181.24      7.32 o
  -7   0   1       66.78       64.78      4.90 o
  -6   0   1       35.37       37.36      3.84 o
  -5   0   1     1074.97     1123.67     19.86 o
  -4   0   1     1715.86     1767.80     29.20 o
  -3   0   1       60.58       78.20      3.17 o
  -2   0   1      621.07      621.46     10.87 o
  -1   0   1        8.37        9.68      1.94 o
   0   0   1      754.61      817.57     13.20 o
   1   0   1     1780.64     2061.45     32.55 o
   2   0   1      795.43      914.71     17.62 o
   3   0   1      993.14     1014.83     16.96 o
   4   0   1      613.94      666.07     12.08 o
   5   0   1      563.43      537.09     10.64 o
   6   0   1        2.14        2.14      2.87 o
   7   0   1      450.85      450.81     10.47 o
   8   0   1        5.67        1.50      4.08 o
   9   0   1      813.11      779.71     24.97 o
  10   0   1        0.98       -7.29      7.29 o
  11   0   1        9.42       16.41     10.33 o
 -10   1   1       41.91       44.70     10.42 o
  -9   1   1     1296.98     1259.75     35.94 o
  -8   1   1       31.97       38.29      5.48 o
  -7   1   1      145.58      146.64      6.33 o
  -6   1   1      711.99      699.47     14.00 o
  -5   1   1     2622.04     2757.32     44.91 o
  -4   1   1      434.32      499.98      9.95 o
  -3   1   1     1312.94     1311.84     21.78 o
  -2   1   1      799.69      851.74     14.38 o
  -1   1   1      679.09      692.16     11.40 o
   0   1   1     3336.58     3556.29     55.53 o
   1   1   1     6108.90     6138.03    113.26 o
   2   1   1     3083.18     3252.21     91.51 o
   3   1   1       13.87        9.55      1.73 o
   4   1   1       86.05       76.80      3.21 o
   5   1   1        2.19       -2.10      2.10 o
   6   1   1     2687.95     2789.88     45.55 o
   7   1   1      135.21      134.25     12.35 o
   8   1   1     4302.41     4385.86     82.75 o
   9   1   1       98.30       98.59      7.43 o
  10   1   1      233.92      244.71     14.46 o
  11   1   1       27.67       25.00      9.95 o
 -10   2   1      393.16      428.62     41.91 o
  -9   2   1       22.62       27.09      8.20 o
  -8   2   1      135.29      143.03      8.35 o
  -7   2   1       93.94       92.78      6.51 o
  -6   2   1      287.24      264.27      7.75 o
  -5   2   1       48.16       47.51      3.95 o
  -4   2   1      344.76      281.62      6.88 o
  -3   2   1       48.87       45.78      2.63 o
  -2   2   1      449.32      457.23      8.40 o
  -1   2   1     1240.78     1308.35     18.78 o
   0   2   1     3490.85     3754.94     58.62 o
   1   2   1     1896.26     2098.15     33.17 o
   2   2   1      484.58      477.52      8.60 o
   3   2   1        0.06        1.63      1.57 o
   4   2   1      135.72      146.41      4.44 o
   5   2   1        4.17       20.39      3.27 o
   6   2   1      336.86      308.83      7.81 o
   7   2   1     1349.14     1333.41     23.73 o
   8   2   1     1547.88     1538.30     32.19 o
   9   2   1       51.75       49.37      6.29 o
  10   2   1        9.62       22.66      6.64 o
  11   2   1       45.93       50.02     10.87 o
 -10   3   1      154.86      171.58     14.20 o
  -9   3   1       42.10       49.28      9.39 o
  -8   3   1       37.11       44.62      6.06 o
  -7   3   1      497.86      461.79     13.52 o
  -6   3   1      303.18      286.35     10.01 o
  -5   3   1     1345.60     1371.47     23.95 o
  -4   3   1     1725.69     1732.25     28.93 o
  -3   3   1     3474.40     3838.11     71.46 o
  -2   3   1     3460.08     3716.74     68.82 o
  -1   3   1      112.16      104.37      2.59 o
   0   3   1      290.80      299.71      6.08 o
   1   3   1      858.12      889.16     14.96 o
   2   3   1        3.62        7.19      1.64 o
   3   3   1       12.50       18.27      1.99 o
   4   3   1     1785.28     1924.97     31.46 o
   5   3   1     3860.10     4258.89     67.75 o
   6   3   1     1070.06     1045.21     18.92 o
   7   3   1      785.69      815.07     15.98 o
   8   3   1      309.98      303.48     10.63 o
   9   3   1       31.71       18.93      5.53 o
  10   3   1        0.33        0.89      8.13 o
  11   3   1        2.99       23.39     10.86 o
  -9   4   1       23.52       31.44      9.18 o
  -8   4   1       21.10       26.26      6.09 o
  -7   4   1      280.32      269.59     19.02 o
  -6   4   1      193.31      200.61      8.87 o
  -5   4   1      875.98      883.41     20.45 o
  -4   4   1      214.41      217.30     20.44 o
  -3   4   1      240.51      192.20      7.02 o
  -2   4   1       99.42       90.70      4.62 o
  -1   4   1      567.66      585.63     10.62 o
   0   4   1     2924.24     3140.56     57.17 o
   1   4   1     2524.22     2849.58     60.01 o
   2   4   1      982.19     1029.70     17.49 o
   3   4   1      402.15      393.20      7.94 o
   4   4   1       61.75       49.05      3.23 o
   5   4   1      154.66      140.50      5.33 o
   6   4   1     1570.33     1510.02     30.98 o
   7   4   1      347.77      334.63      8.95 o
   8   4   1      814.27      772.48     18.69 o
   9   4   1        9.18       12.97      7.26 o
  10   4   1       13.16        8.52      8.05 o
  11   4   1       10.88       25.74      9.88 o
  -9   5   1        0.36        3.18      9.65 o
  -8   5   1      112.09      118.01      8.85 o
  -7   5   1      352.31      330.44     12.13 o
  -6   5   1     1406.92     1300.46     28.81 o
  -5   5   1      100.04       85.62      6.70 o
  -4   5   1     1440.42     1425.77     29.83 o
  -3   5   1       12.31       11.74      3.83 o
  -2   5   1       40.00       42.04      3.94 o
  -1   5   1      590.49      564.61     10.66 o
   1   5   1      369.01      465.88      9.23 o
   2   5   1      685.74      667.90     12.35 o
   3   5   1      307.58      308.78      6.91 o
   4   5   1      102.88      104.75      5.98 o
   5   5   1     2220.76     2224.07     52.62 o
   6   5   1      213.02      196.93      6.61 o
   7   5   1     1126.62     1073.00     23.62 o
   8   5   1       37.55       42.04      7.97 o
   9   5   1       95.07      102.93      9.69 o
  10   5   1        8.98       10.74      8.39 o
  11   5   1       35.62       62.16     19.52 o
  -8   6   1       52.33       56.52      8.00 o
  -7   6   1      147.40      163.15      9.71 o
  -6   6   1        1.12        5.34      5.23 o
  -5   6   1      733.80      691.40     21.86 o
  -4   6   1        1.52       12.77     10.44 o
  -3   6   1       27.41       32.16      4.77 o
  -2   6   1     1011.33     1006.84     32.42 o
  -1   6   1      240.84      227.98      6.11 o
   0   6   1      104.29      120.90      4.56 o
   1   6   1       14.84        4.17      2.46 o
   2   6   1      128.08      115.54      4.61 o
   3   6   1      552.38      557.34     11.17 o
   4   6   1     2250.11     2025.29    191.82 o
   5   6   1       15.66       16.07      4.45 o
   6   6   1     1734.68     1644.02     33.38 o
   7   6   1       30.42       21.47      5.85 o
   8   6   1      115.45      110.43      9.86 o
   9   6   1       11.46        9.73      7.90 o
  10   6   1       88.39       95.53     11.27 o
  11   6   1        3.67       12.10     16.93 o
  -8   7   1       94.91       93.16      9.86 o
  -7   7   1       30.16       42.58      7.67 o
  -6   7   1      378.01      373.37     13.81 o
  -5   7   1      440.05      419.78     13.42 o
  -4   7   1      620.47      617.65     21.50 o
  -3   7   1      470.20      457.47     13.26 o
  -2   7   1      122.98      120.75      6.83 o
  -1   7   1        0.17        0.71      3.71 o
   0   7   1      525.30      523.24     11.05 o
   1   7   1      205.06      213.80      9.97 o
   2   7   1      277.88      284.95      9.74 o
   3   7   1      587.84      583.01     14.65 o
   4   7   1     1229.81     1195.68     25.54 o
   5   7   1        8.48        5.36      4.98 o
   6   7   1      157.22      150.69      7.75 o
   7   7   1      103.73       90.82      6.86 o
   8   7   1        3.63       11.71      7.51 o
   9   7   1       31.55       22.76      8.57 o
  10   7   1        3.36        3.51      9.70 o
  -7   8   1      189.21      209.80     13.60 o
  -6   8   1      427.35      424.74     15.39 o
  -5   8   1      105.44      112.16      8.18 o
  -4   8   1      193.79      191.06      9.67 o
  -3   8   1       66.76       60.61      6.12 o
  -2   8   1      257.13      245.68     12.29 o
  -1   8   1       20.53       21.63      5.69 o
   0   8   1        8.83       10.09      4.59 o
   1   8   1      323.73      331.55      8.90 o
   2   8   1      816.99      807.50     18.66 o
   3   8   1       54.40       56.13      5.76 o
   4   8   1      341.87      323.71     11.16 o
   5   8   1        1.18       -0.50      5.11 o
   6   8   1      500.54      497.05     22.44 o
   7   8   1     1035.85      974.01     22.94 o
   8   8   1      123.82      122.22     11.02 o
   9   8   1        0.36       17.53      9.11 o
  10   8   1       16.09       23.05     10.32 o
  -6   9   1        0.92        4.29      7.80 o
  -5   9   1      410.73      388.04     14.40 o
  -4   9   1        0.23       -2.27      5.64 o
  -3   9   1       42.14       50.52      6.53 o
  -2   9   1        8.62       14.58      5.24 o
  -1   9   1      476.14      465.35     13.68 o
   0   9   1        8.55        7.24      4.84 o
   1   9   1      823.99      763.97     27.27 o
   2   9   1       51.94       49.22      5.62 o
   3   9   1      825.82      692.42     17.34 o
   4   9   1      859.79      788.52     19.33 o
   5   9   1       28.44       25.76      5.51 o
   6   9   1      329.75      328.12     12.73 o
   7   9   1       50.06       58.40     10.54 o
   8   9   1        0.06        4.00      8.02 o
   9   9   1        2.35        4.67      9.46 o
  -5  10   1       30.95       49.42      8.59 o
  -4  10   1        8.61       27.87      7.18 o
  -3  10   1        2.75       17.70      6.99 o
  -2  10   1       58.21       58.92      6.98 o
  -1  10   1       78.86       78.97      8.79 o
   0  10   1      859.51      788.52     25.06 o
   1  10   1      294.90      248.35     13.29 o
   2  10   1        5.20        8.43      6.12 o
   3  10   1       24.84       38.58      7.70 o
   4  10   1        2.43        4.97      5.08 o
   5  10   1       57.93       73.45      7.13 o
   6  10   1      191.26      265.05     27.23 o
   7  10   1       68.12       82.57     13.64 o
   8  10   1       24.86       28.17     16.38 o
   9  10   1        4.34       -3.24     10.09 o
  -4  11   1      167.26      193.99     21.48 o
  -3  11   1       10.64       12.49      8.88 o
  -2  11   1        1.94        6.10      8.38 o
  -1  11   1      308.94      294.97     15.59 o
   0  11   1       68.57       97.13     19.81 o
   1  11   1      238.39      246.05     14.08 o
   2  11   1      189.51      200.97     12.95 o
   3  11   1       81.19       61.98      9.40 o
   4  11   1       19.78       49.83     23.81 o
   5  11   1       84.93       82.64      8.88 o
   6  11   1        4.63        8.93      7.33 o
   7  11   1       20.02       20.96      7.88 o
   8  11   1       25.75       34.88     11.04 o
  -2  12   1       47.11       51.53     10.59 o
  -1  12   1      204.32      220.00     15.07 o
   0  12   1      180.37      178.46     15.88 o
   1  12   1      185.62      180.33     13.42 o
   2  12   1        0.76        6.36      8.07 o
   3  12   1       86.50       81.94     10.91 o
   4  12   1      105.65      101.32     11.95 o
   5  12   1        9.88        9.85      7.20 o
   6  12   1       83.58      109.92     10.77 o
   2  13   1       74.63       73.39     11.56 o
   3  13   1        2.18       10.44     10.00 o
  -4 -12   2      116.53      134.52     13.95 o
  -3 -12   2       95.10      125.93     13.54 o
  -2 -12   2       57.56       70.02     12.47 o
  -1 -12   2      207.50      226.54     15.92 o
   0 -12   2        0.23       18.97     23.66 o
  -6 -11   2        9.44       22.30      8.68 o
  -5 -11   2        0.59        2.18      7.64 o
  -4 -11   2      367.01      370.74     14.72 o
  -3 -11   2        1.27       15.97      9.23 o
  -2 -11   2      206.30      224.65     14.81 o
  -1 -11   2        1.08       18.02     11.20 o
   0 -11   2       13.72       10.06      8.72 o
   1 -11   2       37.07       45.88      9.75 o
   2 -11   2      335.46      336.58     22.15 o
   3 -11   2      107.25      157.63     16.87 o
  -7 -10   2        3.87       20.15     17.23 o
  -6 -10   2      119.00      153.41     13.14 o
  -5 -10   2      100.59      102.98      9.12 o
  -4 -10   2        1.46       -1.94      6.07 o
  -3 -10   2       26.00       36.23      6.75 o
  -2 -10   2        2.50        5.46      7.15 o
  -1 -10   2      147.82      140.53     11.29 o
   0 -10   2        3.45        4.59      6.73 o
   1 -10   2      197.77      207.40     12.96 o
   2 -10   2        6.57       16.18      7.47 o
   3 -10   2       88.86       82.50     16.77 o
   4 -10   2        3.44       11.23      9.18 o
  -8  -9   2        1.27       -0.37      7.49 o
  -7  -9   2       92.79       98.54      9.07 o
  -6  -9   2      205.21      201.35     10.54 o
  -5  -9   2       58.17       55.10      6.91 o
  -4  -9   2      714.43      653.09     17.89 o
  -3  -9   2      127.94      147.47     10.25 o
  -2  -9   2      166.84      157.13      8.89 o
  -1  -9   2       90.85       79.02      8.92 o
   0  -9   2       14.28       12.97      6.87 o
   1  -9   2       15.13       12.32     10.44 o
   2  -9   2      356.26      333.35     15.38 o
   3  -9   2      164.07      158.91      9.35 o
   4  -9   2      427.90      391.68     20.40 o
   5  -9   2      101.83      124.59      9.93 o
   6  -9   2       87.97      101.33     10.22 o
  -9  -8   2       34.03       71.65     19.36 o
  -8  -8   2      583.29      567.39     17.66 o
  -7  -8   2      646.15      636.59     18.17 o
  -6  -8   2      114.94      109.77      8.08 o
  -5  -8   2       94.58       90.27      7.26 o
  -4  -8   2      141.19      145.20     10.09 o
  -3  -8   2       33.58       40.94      7.16 o
  -2  -8   2      383.37      360.23     11.81 o
  -1  -8   2      609.74      571.51     17.91 o
   0  -8   2      322.47      299.19     10.40 o
   1  -8   2     1274.76     1249.52     27.40 o
   2  -8   2      308.10      302.50     11.14 o
   3  -8   2      152.65      155.21      8.55 o
   4  -8   2      269.99      261.92     10.93 o
   5  -8   2       99.85       99.66     11.92 o
   6  -8   2      115.37      138.40     16.62 o
   7  -8   2        7.37       12.16      9.56 o
 -10  -7   2      273.45      297.18     18.38 o
  -9  -7   2        0.47       -0.19      9.80 o
  -8  -7   2        9.99        6.10      6.44 o
  -7  -7   2        0.61       -0.07      5.48 o
  -6  -7   2        0.88       -0.19      4.90 o
  -5  -7   2      227.26      222.16      9.59 o
  -4  -7   2        1.62        5.94      4.48 o
  -3  -7   2      325.06      331.05     11.14 o
  -2  -7   2      348.61      319.02     12.88 o
  -1  -7   2        6.38        8.32      4.78 o
   0  -7   2      100.97      120.97     17.99 o
   1  -7   2        5.30        7.33      3.80 o
   2  -7   2      626.60      609.75     15.83 o
   3  -7   2     1749.53     1750.31     36.40 o
   4  -7   2       60.33       68.05      6.19 o
   5  -7   2      146.26      160.47      8.91 o
   6  -7   2       31.65       33.29      6.81 o
   7  -7   2       71.75       87.96      9.08 o
   8  -7   2       17.13       12.91     10.40 o
 -10  -6   2        2.98       14.03     13.42 o
  -9  -6   2      306.73      290.51     16.50 o
  -8  -6   2       20.99       30.99      6.26 o
  -7  -6   2      949.64      930.78     22.27 o
  -6  -6   2      553.20      515.27     17.15 o
  -5  -6   2       29.58       33.67      5.27 o
  -4  -6   2      511.64      503.77     13.81 o
  -3  -6   2      183.16      162.44      7.44 o
  -2  -6   2       92.79      113.91      6.53 o
  -1  -6   2      480.04      491.80     10.57 o
   0  -6   2      517.75      505.42     10.83 o
   1  -6   2      236.75      240.25      7.20 o
   2  -6   2      560.97      538.47     14.00 o
   3  -6   2      425.98      421.59     12.43 o
   4  -6   2      287.04      273.35     12.40 o
   5  -6   2      139.80      135.19      7.71 o
   6  -6   2       29.73       20.93      5.68 o
   7  -6   2       77.53       95.98      9.33 o
   8  -6   2      279.49      274.72     16.97 o
 -10  -5   2      526.79      497.06     21.96 o
  -9  -5   2       26.14       31.01      9.18 o
  -8  -5   2      683.30      661.91     17.81 o
  -7  -5   2      195.95      190.94      9.06 o
  -6  -5   2      280.98      302.68     12.88 o
  -5  -5   2       40.67       36.97      5.17 o
  -4  -5   2      591.95      529.21     17.02 o
  -3  -5   2       17.78       21.11      4.04 o
  -2  -5   2      214.29      175.75      6.88 o
  -1  -5   2        1.41        8.29      2.38 o
   0  -5   2      149.86      145.96      5.09 o
   2  -5   2      496.65      493.56     10.37 o
   3  -5   2     1151.05     1185.14     25.26 o
   4  -5   2       14.40       10.41      4.38 o
   5  -5   2      302.69      249.19     10.03 o
   6  -5   2      268.55      235.77      9.99 o
   7  -5   2      180.73      189.10      9.66 o
   8  -5   2       47.73       67.09      9.79 o
   9  -5   2      363.23      368.93     23.94 o
 -10  -4   2      169.42      201.41     14.30 o
  -9  -4   2      408.89      398.22     13.78 o
  -8  -4   2      425.77      406.50     13.13 o
  -7  -4   2      140.14      142.00      9.18 o
  -6  -4   2       13.23       22.28      5.06 o
  -5  -4   2      460.02      466.68     10.29 o
  -4  -4   2      162.54      168.60      7.09 o
  -3  -4   2     1250.07     1257.67     25.37 o
  -2  -4   2     4855.03     5155.44     93.59 o
  -1  -4   2      828.25      887.09     15.52 o
   0  -4   2     2611.01     2859.24     45.79 o
   1  -4   2      686.94      725.71     13.28 o
   2  -4   2      100.80       84.63      4.22 o
   3  -4   2      907.67      919.01     16.43 o
   4  -4   2        9.13       11.04      3.97 o
   5  -4   2       18.49       20.02      4.85 o
   6  -4   2       19.76       16.57      4.78 o
   7  -4   2      838.88      754.93     19.25 o
   8  -4   2      218.39      213.34     13.47 o
   9  -4   2      234.71      230.47     14.85 o
  10  -4   2      354.13      353.20     19.08 o
 -11  -3   2      146.10      177.14     16.11 o
 -10  -3   2        0.48        6.85      9.43 o
  -9  -3   2      347.22      375.49     13.13 o
  -8  -3   2       46.20       54.08      6.15 o
  -7  -3   2      169.59      175.83      6.95 o
  -6  -3   2      195.45      196.84      6.98 o
  -5  -3   2        5.26        2.01      2.90 o
  -4  -3   2      196.29      181.96      5.54 o
  -3  -3   2     1567.21     1510.21     25.14 o
  -2  -3   2      208.85      212.88      6.43 o
  -1  -3   2      848.92      816.33     16.53 o
   0  -3   2      914.11      988.45     16.74 o
   1  -3   2     1597.11     1703.62     27.84 o
   2  -3   2     6950.57     7790.73    121.56 o
   3  -3   2      223.99      223.44      5.75 o
   4  -3   2      988.67     1048.21     18.46 o
   5  -3   2      123.63      137.15      9.35 o
   6  -3   2       65.93       78.57      6.90 o
   7  -3   2       10.02       16.16      4.49 o
   8  -3   2      653.52      662.05     22.84 o
   9  -3   2      103.32      105.15     10.83 o
  10  -3   2      497.92      514.40     22.03 o
 -11  -2   2        2.52       29.82     19.13 o
 -10  -2   2      400.51      417.21     18.57 o
  -9  -2   2      546.28      561.07     13.77 o
  -8  -2   2      550.55      547.53     12.95 o
  -7  -2   2        2.98       -0.56      3.89 o
  -6  -2   2     1109.72     1190.55     21.66 o
  -5  -2   2      107.03      115.62      5.03 o
  -4  -2   2     1753.82     1727.85     28.81 o
  -3  -2   2       19.44       23.91      2.59 o
  -2  -2   2     2577.49     2717.92     43.24 o
  -1  -2   2      564.53      604.85     10.64 o
   0  -2   2      923.62      960.98     16.02 o
   1  -2   2     1388.28     1446.31     23.47 o
   2  -2   2      563.50      569.03     10.27 o
   3  -2   2      232.71      313.14      6.71 o
   4  -2   2       44.81       39.91      2.88 o
   5  -2   2      216.72      216.00      7.50 o
   6  -2   2        2.27        3.90      3.31 o
   7  -2   2     2249.38     2212.86     44.18 o
   8  -2   2        2.82        2.33      5.84 o
   9  -2   2      710.15      707.61     52.84 o
  10  -2   2       17.09       25.16      9.27 o
 -11  -1   2      361.74      475.21     34.93 o
 -10  -1   2      235.31      236.64     14.08 o
  -9  -1   2     1535.63     1588.23     29.30 o
  -8  -1   2      546.99      543.48     12.87 o
  -7  -1   2       44.99       40.88      4.71 o
  -6  -1   2       17.18       15.45      3.63 o
  -5  -1   2      846.01      838.05     15.74 o
  -4  -1   2      113.02      104.18      4.43 o
  -3  -1   2     5256.41     5517.84     86.54 o
  -1  -1   2      330.18      372.67      6.97 o
   0  -1   2     1856.72     1916.82     42.32 o
   1  -1   2      116.56      125.55      3.38 o
   2  -1   2     1198.07     1301.55     24.26 o
   3  -1   2        2.55        5.51      2.16 o
   4  -1   2      238.76      313.59      6.92 o
   5  -1   2      368.37      371.99      8.28 o
   6  -1   2     2167.14     2178.79     36.22 o
   7  -1   2      129.75      122.19      5.70 o
   8  -1   2     2414.23     2408.19     60.41 o
   9  -1   2      317.33      288.29     14.69 o
  10  -1   2       92.07       86.26     15.91 o
  11  -1   2        4.77        2.15      9.20 o
 -10   0   2      449.21      464.92     19.69 o
  -9   0   2        6.66       11.90      5.64 o
  -8   0   2        3.77        4.04      4.08 o
  -7   0   2      113.45      118.75      6.04 o
  -6   0   2      497.03      510.19     16.09 o
  -5   0   2      185.64      166.78      5.89 o
  -4   0   2     1811.84     1832.40     30.35 o
  -3   0   2     1405.13     1413.50     27.01 o
  -2   0   2     1119.34     1216.26     20.24 o
  -1   0   2     3141.69     3315.78     52.01 o
   0   0   2     1598.20     1691.51     26.81 o
   1   0   2      152.88      147.78      3.32 o
   2   0   2      358.48      344.11      6.57 o
   3   0   2        5.26        8.46      1.61 o
   4   0   2      815.02      824.27     14.42 o
   5   0   2     1037.01     1068.11     18.65 o
   6   0   2      954.05      986.92     38.48 o
   7   0   2        6.26       11.37      3.28 o
   8   0   2      109.86      111.49      8.94 o
   9   0   2      244.96      247.58     13.37 o
  10   0   2      208.42      202.56     13.50 o
  11   0   2        3.12       -2.30      9.29 o
 -10   1   2      333.12      344.59     17.74 o
  -9   1   2      270.67      310.39     30.51 o
  -8   1   2       27.01       28.60      5.37 o
  -7   1   2      233.32      222.03      7.66 o
  -6   1   2      182.74      174.97      6.68 o
  -5   1   2     1016.34     1030.95     18.66 o
  -4   1   2     3710.32     3803.45     60.66 o
  -3   1   2      880.30      932.62     16.12 o
  -2   1   2     1182.37     1243.19     23.92 o
  -1   1   2     2099.72     2261.70     35.74 o
   0   1   2     3186.83     3520.71     49.54 o
   1   1   2     4577.99     4974.10     77.48 o
   2   1   2      773.03      839.17     16.43 o
   3   1   2      333.84      314.05      6.17 o
   4   1   2      165.94      118.69      3.75 o
   5   1   2      127.55      105.85      3.94 o
   6   1   2     1108.28     1097.66     19.51 o
   7   1   2      677.40      629.94     12.89 o
   8   1   2      411.27      376.01     11.83 o
   9   1   2      647.82      640.83     23.89 o
  10   1   2        2.53        3.69      6.90 o
  11   1   2       34.86       51.69     10.68 o
 -10   2   2       31.24       44.16     11.14 o
  -9   2   2       42.15       55.31      7.16 o
  -8   2   2      135.47      147.10      8.24 o
  -7   2   2      188.42      168.88      7.98 o
  -6   2   2       62.00       59.96      4.76 o
  -5   2   2     2672.91     2750.86     45.07 o
  -4   2   2       30.34       30.30      3.16 o
  -3   2   2     4061.12     4197.55     66.37 o
  -2   2   2      260.08      265.25      5.73 o
  -1   2   2      667.25      698.95     11.92 o
   0   2   2      713.45      792.84     13.20 o
   1   2   2      146.38      131.62      5.19 o
   2   2   2     1150.14     1213.56     19.83 o
   3   2   2     6942.17     7507.33    116.83 o
   4   2   2     2762.35     3139.26     49.88 o
   5   2   2     1164.31     1302.19     22.17 o
   6   2   2     2094.28     2245.80     37.10 o
   7   2   2       16.37       14.82      3.46 o
   8   2   2     1158.35     1136.64     25.01 o
   9   2   2      346.54      313.04     11.39 o
  10   2   2       34.83       38.66      6.87 o
  11   2   2       26.84       50.21     17.65 o
 -10   3   2       49.25       69.30     12.23 o
  -9   3   2       13.61        6.97      8.56 o
  -8   3   2       10.20       19.25      5.66 o
  -7   3   2       40.77       40.88      5.37 o
  -6   3   2     1349.28     1324.59     28.43 o
  -5   3   2       63.07       56.96      8.24 o
  -4   3   2      391.25      328.06      7.89 o
  -3   3   2      203.50      219.88      5.66 o
  -2   3   2      450.92      419.46      8.08 o
  -1   3   2      159.59      179.99      7.59 o
   0   3   2       43.92       49.29      2.29 o
   1   3   2     1180.57     1251.18     20.47 o
   2   3   2     1711.78     1710.69     27.65 o
   3   3   2       24.42       26.25      2.09 o
   4   3   2        3.19        4.45      1.97 o
   5   3   2      166.27      121.99      4.49 o
   6   3   2       19.01       23.41      4.28 o
   7   3   2      421.70      416.95      9.82 o
   8   3   2      432.32      386.69     12.28 o
   9   3   2       40.05       41.35      5.84 o
  10   3   2       21.69       23.68      6.46 o
  11   3   2        0.91       10.07     10.06 o
  -9   4   2       52.33       65.11     25.93 o
  -8   4   2        1.57        8.12      5.79 o
  -7   4   2       71.27       83.80      6.77 o
  -6   4   2      378.35      342.64     11.30 o
  -5   4   2     2225.20     2183.25     43.59 o
  -4   4   2     1081.26     1075.45     28.98 o
  -3   4   2     1613.83     1591.06     31.72 o
  -2   4   2     1638.59     1712.49     33.43 o
  -1   4   2        1.10        2.28      1.68 o
   0   4   2        2.40       -0.11      1.65 o
   2   4   2      603.60      548.88     10.21 o
   3   4   2     2072.31     2119.23     39.91 o
   4   4   2     1213.46     1175.40     20.14 o
   5   4   2      744.06      846.39     15.51 o
   6   4   2      258.16      241.48      8.45 o
   7   4   2      278.22      290.05      8.14 o
   8   4   2      238.47      214.81      8.91 o
   9   4   2      204.26      214.51     11.80 o
  10   4   2        2.04        0.12      7.06 o
  11   4   2       18.33       39.63     16.76 o
  -9   5   2        1.74       23.47     10.74 o
  -8   5   2        0.89        9.94      6.71 o
  -7   5   2      137.38      151.91      8.79 o
  -6   5   2      488.83      487.61     14.41 o
  -5   5   2     1723.70     1656.03     34.64 o
  -4   5   2      308.94      287.13      9.82 o
  -3   5   2     2912.13     2957.43     56.66 o
  -2   5   2      211.10      183.34      6.96 o
  -1   5   2      159.31      163.35      4.57 o
   0   5   2      589.72      630.41     11.72 o
   1   5   2     5958.90     6216.24     97.34 o
   2   5   2     1336.07     1393.35     23.39 o
   3   5   2     3012.76     3063.71     49.18 o
   4   5   2        0.01       -0.69      2.26 o
   5   5   2      414.79      451.06     25.86 o
   6   5   2      312.58      312.83     12.02 o
   7   5   2       69.49       63.93      4.57 o
   8   5   2      463.29      382.19     15.38 o
   9   5   2       30.90       23.03      7.69 o
  10   5   2       47.13       31.19      8.83 o
  11   5   2        2.51       56.24     14.12 o
  -8   6   2       96.83      106.16      9.79 o
  -7   6   2       16.78       18.57      6.07 o
  -6   6   2     1070.91      979.44     23.67 o
  -5   6   2       34.61       26.79      5.44 o
  -4   6   2       21.35       21.24      5.05 o
  -3   6   2      114.39      114.58      6.62 o
  -2   6   2       27.11       26.75      5.24 o
  -1   6   2        1.15        2.64      2.25 o
   0   6   2     1339.93     1307.31     22.41 o
   1   6   2      118.85      120.28      4.56 o
   2   6   2     1874.98     1746.36     29.15 o
   3   6   2       48.13       73.39      3.99 o
   4   6   2      776.45      770.79     18.99 o
   5   6   2       15.59       23.99      4.41 o
   6   6   2     1243.58     1209.42     25.55 o
   7   6   2       67.04       64.86      5.86 o
   8   6   2      398.17      320.36     14.85 o
   9   6   2       25.93       36.93     10.01 o
  10   6   2      163.65      160.91     12.56 o
  11   6   2       36.33       42.16     10.87 o
  -8   7   2        7.84       72.86     25.75 o
  -7   7   2      389.47      396.47     15.22 o
  -6   7   2       31.92       35.38      6.65 o
  -5   7   2     1621.92     1526.68     33.21 o
  -4   7   2       74.88       78.36      7.90 o
  -3   7   2     4104.75     3976.87     76.03 o
  -2   7   2      422.25      412.67     12.09 o
  -1   7   2        6.37        7.60      3.95 o
   0   7   2       13.05       12.25      3.04 o
   1   7   2     2608.23     2638.45     69.91 o
   2   7   2      421.56      385.75     15.50 o
   3   7   2      704.44      671.92     13.38 o
   4   7   2      118.96      122.03      8.54 o
   5   7   2      231.95      223.77      9.50 o
   6   7   2     1987.21     1917.20     38.75 o
   7   7   2      245.21      248.22     14.99 o
   8   7   2        3.69       -1.63      6.27 o
   9   7   2       22.66       42.65      8.59 o
  10   7   2       30.61       43.63     10.47 o
  11   7   2       13.95       21.18     15.96 o
  -7   8   2       48.54       48.98     11.64 o
  -6   8   2      357.17      360.92     39.05 o
  -5   8   2      110.87      116.22      8.23 o
  -4   8   2      213.69      216.25      9.99 o
  -3   8   2      310.81      289.43     10.81 o
  -2   8   2     2237.44     2174.54     43.95 o
  -1   8   2     1742.32     1548.51     85.80 o
   1   8   2      674.37      617.73     14.10 o
   2   8   2     1947.29     1905.03     32.43 o
   3   8   2      371.45      365.32     11.26 o
   4   8   2      374.98      382.16     28.07 o
   5   8   2      124.63      139.52      7.68 o
   6   8   2      151.02      159.40      8.51 o
   7   8   2      195.53      190.83      9.71 o
   8   8   2       48.23       48.04      8.78 o
   9   8   2       66.47       62.27     10.19 o
  10   8   2       11.30       20.58     14.63 o
  -6   9   2      504.00      512.58     17.96 o
  -5   9   2       46.01       51.04      7.74 o
  -4   9   2      213.04      231.01     13.63 o
  -3   9   2      178.72      161.16      8.81 o
  -2   9   2       58.24       61.38      6.22 o
  -1   9   2      218.00      191.07     23.79 o
   0   9   2      251.85      270.25     10.17 o
   1   9   2      775.58      718.19     22.36 o
   2   9   2      827.35      795.78     18.70 o
   3   9   2       33.91       38.93      5.44 o
   4   9   2      116.37      136.95      7.83 o
   5   9   2       43.45       40.69      6.04 o
   6   9   2        8.72       10.27      7.44 o
   7   9   2       12.93        9.24      6.79 o
   8   9   2      214.07      217.38     15.83 o
   9   9   2       72.06       66.41     11.47 o
  10   9   2      147.26      163.27     14.85 o
  -5  10   2      268.18      270.78     13.39 o
  -4  10   2       46.99       55.63     10.16 o
  -3  10   2        1.35        1.01      6.05 o
  -2  10   2        1.99        6.88      5.76 o
  -1  10   2      212.56      194.02      9.59 o
   0  10   2        0.18       -0.28      6.21 o
   1  10   2     1836.88     1700.69     44.57 o
   2  10   2        0.04        1.02      9.38 o
   3  10   2      453.87      466.59     16.29 o
   4  10   2        7.01        4.45      5.44 o
   5  10   2       19.27       23.32      6.20 o
   6  10   2        0.39       -0.41      6.08 o
   7  10   2      169.01      191.51     11.06 o
   8  10   2        0.02        2.06      8.22 o
   9  10   2      195.61      203.79     15.42 o
  -4  11   2       30.59       32.31      8.49 o
  -3  11   2        3.22        5.35      7.55 o
  -2  11   2      106.52      123.22     31.71 o
  -1  11   2        0.18        1.80      7.12 o
   0  11   2      554.76      550.00     20.42 o
   1  11   2       48.33       47.41      8.44 o
   2  11   2      272.97      265.18     14.20 o
   3  11   2       57.63       45.97      8.58 o
   4  11   2        3.31       -1.23      5.75 o
   5  11   2        0.77        8.86      7.26 o
   6  11   2      403.38      415.98     14.97 o
   7  11   2      164.03      177.48     23.48 o
   8  11   2      660.37      657.86     33.17 o
  -2  12   2       47.03       55.75     13.04 o
  -1  12   2        8.52        6.63      8.92 o
   0  12   2      261.37      242.00     29.61 o
   1  12   2      162.03      136.23     12.52 o
   2  12   2       41.42       63.09     19.84 o
   3  12   2      143.68      155.57     12.83 o
   4  12   2       14.78       26.00     11.31 o
   5  12   2       15.92       27.11      7.78 o
   6  12   2       55.91       79.09      9.61 o
   7  12   2       38.68       46.80     11.46 o
   1  13   2      593.27      668.10     78.01 o
   2  13   2       31.31       31.16     10.80 o
   3  13   2       89.81       94.53     12.30 o
   4  13   2       57.75       83.42     12.41 o
  -5 -11   3        6.50        7.31      8.41 o
  -4 -11   3        2.98        9.20      8.35 o
  -3 -11   3       58.55       63.88     11.02 o
  -2 -11   3        2.89       -1.20      8.86 o
  -1 -11   3       11.73        7.91      8.75 o
   0 -11   3      190.52      194.48     21.71 o
   1 -11   3        1.49        8.60      9.16 o
   2 -11   3      103.65      141.65     19.05 o
  -7 -10   3      112.78      129.76     11.23 o
  -6 -10   3       84.67      114.93     17.71 o
  -5 -10   3      313.46      289.70     13.76 o
  -4 -10   3       12.71       17.67      7.26 o
  -3 -10   3        3.33        4.47      6.66 o
  -2 -10   3       67.71       55.29      9.38 o
  -1 -10   3      140.72      135.63     14.41 o
   0 -10   3        0.32        8.75     12.14 o
   1 -10   3       21.05       21.62      8.84 o
   2 -10   3      243.28      262.69     15.56 o
   3 -10   3       20.99       10.49      8.63 o
   4 -10   3      793.79      805.82     28.40 o
  -8  -9   3      278.88      283.72     14.13 o
  -7  -9   3      124.74      134.05     10.45 o
  -6  -9   3      310.72      328.50     14.89 o
  -5  -9   3       41.15       43.26      8.24 o
  -4  -9   3       77.98       76.49      9.86 o
  -3  -9   3        8.86       12.44      6.31 o
  -2  -9   3      222.70      206.76      9.88 o
  -1  -9   3      136.52      135.58     10.18 o
   0  -9   3     1027.34      953.26     28.64 o
   1  -9   3        0.52        2.42      7.16 o
   2  -9   3       77.69       74.16      9.53 o
   3  -9   3      172.05      163.36     12.17 o
   4  -9   3        4.11        9.12      7.06 o
   5  -9   3       26.46       41.12     15.07 o
  -9  -8   3      179.06      199.77     13.18 o
  -8  -8   3      182.04      180.68     12.47 o
  -7  -8   3      429.07      453.87     16.30 o
  -6  -8   3      356.51      331.77     12.60 o
  -5  -8   3        1.87        4.42      5.53 o
  -4  -8   3       88.95       80.94      7.09 o
  -3  -8   3      299.12      261.07     10.31 o
  -2  -8   3       59.62       57.12      6.05 o
  -1  -8   3      556.01      546.55     15.15 o
   0  -8   3       48.73       59.01      6.07 o
   1  -8   3       31.16       42.44      7.02 o
   2  -8   3      585.47      508.23     22.23 o
   3  -8   3       88.29       89.78      7.60 o
   4  -8   3      153.11      188.52     10.25 o
   5  -8   3       30.65       33.27      7.29 o
   6  -8   3      116.55      153.90     25.45 o
  -9  -7   3      120.60      150.63     14.12 o
  -8  -7   3      816.00      820.64     33.55 o
  -7  -7   3       81.20       95.79      8.21 o
  -6  -7   3        5.71        3.93      5.40 o
  -5  -7   3      374.91      376.94     14.05 o
  -4  -7   3      115.05       94.77      6.85 o
  -3  -7   3      133.29      137.86      7.50 o
  -2  -7   3      860.88      824.60     19.33 o
  -1  -7   3      183.24      176.55      8.03 o
   0  -7   3       67.48       73.94      7.44 o
   1  -7   3        1.81       -1.38      3.94 o
   2  -7   3       30.16       29.71      5.19 o
   3  -7   3      374.15      357.62     15.03 o
   4  -7   3      411.60      401.87     17.27 o
   5  -7   3        0.36        5.94      5.16 o
   6  -7   3       41.13       51.20      7.48 o
   7  -7   3      106.13      131.90     12.71 o
 -10  -6   3       88.30      145.86     25.34 o
  -9  -6   3      199.39      233.08     12.21 o
  -8  -6   3      423.38      427.91     14.89 o
  -7  -6   3      687.76      677.80     18.26 o
  -6  -6   3      294.81      286.44     10.95 o
  -5  -6   3      140.19      150.26      7.99 o
  -4  -6   3        0.16       20.06     13.29 o
  -3  -6   3      281.52      266.54      9.77 o
  -2  -6   3     1215.35     1109.12     48.72 o
  -1  -6   3      421.92      403.24      9.59 o
   0  -6   3     1159.85     1163.34     21.00 o
   1  -6   3      769.60      762.79     15.07 o
   2  -6   3        0.40        2.62      3.48 o
   3  -6   3      172.94      154.25      7.74 o
   4  -6   3       69.78       82.97      8.71 o
   5  -6   3      537.91      500.78     14.52 o
   6  -6   3       28.90       43.76      7.25 o
   7  -6   3       34.12       44.04      9.35 o
   8  -6   3       43.32       45.50      9.95 o
 -10  -5   3       95.80      119.32     36.23 o
  -9  -5   3      931.40      943.17     24.08 o
  -8  -5   3       23.65       30.58      6.58 o
  -7  -5   3       51.79       53.95      6.37 o
  -6  -5   3        4.39        3.17      4.83 o
  -5  -5   3       48.95       56.56      7.45 o
  -4  -5   3      247.75      229.02      8.88 o
  -3  -5   3     4157.07     4396.08     99.70 o
  -2  -5   3       32.16       32.88      5.40 o
  -1  -5   3     1099.80     1034.99     18.40 o
   0  -5   3      112.69      115.17      4.73 o
   1  -5   3      645.01      631.59     12.51 o
   2  -5   3      274.42      295.46      7.76 o
   3  -5   3        9.25       12.54      3.30 o
   4  -5   3       29.06       29.72      4.82 o
   5  -5   3      238.67      231.34      9.67 o
   6  -5   3      573.51      479.30     14.35 o
   7  -5   3       35.14       43.52      8.06 o
   8  -5   3      204.72      204.69     14.19 o
   9  -5   3        0.21        4.48      9.55 o
 -10  -4   3      228.44      258.60     45.88 o
  -9  -4   3       11.88       12.03      7.34 o
  -8  -4   3      250.81      244.43     10.68 o
  -7  -4   3        0.78       -2.64      5.72 o
  -6  -4   3       24.66       28.11      5.41 o
  -5  -4   3       70.23       65.22      5.90 o
  -3  -4   3       27.59       42.01      4.36 o
  -2  -4   3     1700.93     1647.19     32.11 o
  -1  -4   3      403.62      448.22     10.96 o
   0  -4   3     2030.12     2193.57     35.81 o
   1  -4   3      106.76      112.47      5.10 o
   2  -4   3       17.93       29.74      2.99 o
   3  -4   3       18.58       17.14      3.00 o
   4  -4   3     1065.21     1048.77     19.05 o
   5  -4   3        7.30        5.77      4.30 o
   6  -4   3      108.99      106.58      8.06 o
   7  -4   3      106.00      109.61     11.25 o
   8  -4   3       37.43       48.16      9.08 o
   9  -4   3      123.62      144.40     12.99 o
 -10  -3   3      130.39      144.23     14.05 o
  -9  -3   3      543.30      534.45     16.35 o
  -8  -3   3      389.23      405.40     13.29 o
  -7  -3   3       53.68       55.33      6.03 o
  -6  -3   3       18.79       20.35      4.13 o
  -5  -3   3       36.80       32.38      4.00 o
  -4  -3   3     1567.20     1659.65     28.10 o
  -3  -3   3     1954.50     2034.72     33.45 o
  -2  -3   3     2887.48     2932.39     46.92 o
  -1  -3   3     1214.94     1169.68     19.73 o
   0  -3   3     1954.63     2134.76     34.57 o
   1  -3   3      150.17      154.56      5.50 o
   2  -3   3        0.22       -0.63      1.98 o
   3  -3   3     1140.74     1223.56     21.05 o
   4  -3   3      204.84      193.36      6.06 o
   5  -3   3      740.79      770.25     14.87 o
   6  -3   3     1216.79     1221.30     26.47 o
   7  -3   3      174.66      151.49     11.58 o
   8  -3   3      217.96      208.72     12.58 o
   9  -3   3      279.90      283.67     15.45 o
  10  -3   3      147.16      157.05     14.06 o
 -10  -2   3      334.01      347.80     19.49 o
  -9  -2   3      101.93      139.32     25.38 o
  -8  -2   3      122.64      143.92      7.09 o
  -7  -2   3       60.61       82.38      6.81 o
  -6  -2   3        2.63        6.34      3.79 o
  -5  -2   3       99.13       86.86      4.66 o
  -4  -2   3     2094.68     2216.59     36.55 o
  -3  -2   3     4020.47     4175.85     66.18 o
  -2  -2   3       39.48       41.97      2.89 o
  -1  -2   3     5241.52     5632.53     88.10 o
   0  -2   3      548.22      566.97     11.84 o
   1  -2   3      179.53      208.73      4.96 o
   2  -2   3       69.50       61.99      2.85 o
   3  -2   3     5172.39     5787.95     90.86 o
   4  -2   3       85.37       60.76      3.30 o
   5  -2   3     1823.07     1938.25     32.44 o
   6  -2   3       22.79       25.75      3.78 o
   7  -2   3      731.23      651.32     21.18 o
   8  -2   3      667.29      623.56     21.72 o
   9  -2   3       13.84       16.46      7.57 o
  10  -2   3      191.40      217.93     15.02 o
 -10  -1   3      108.66      170.58     22.37 o
  -9  -1   3        6.15       14.04      6.95 o
  -8  -1   3      495.05      502.33     12.52 o
  -7  -1   3        1.15        6.88      4.06 o
  -6  -1   3       32.91       32.01      4.25 o
  -5  -1   3       37.68       44.33      3.96 o
  -3  -1   3       39.16       44.03      2.80 o
  -2  -1   3      739.49      664.82     11.87 o
  -1  -1   3     1677.20     1809.59     29.10 o
   0  -1   3      809.62      895.02     17.23 o
   1  -1   3      753.14      870.78     14.64 o
   2  -1   3     1385.09     1501.80     28.43 o
   3  -1   3      504.37      557.35     12.25 o
   4  -1   3     1868.44     1753.68     28.96 o
   5  -1   3        2.03        1.77      2.50 o
   6  -1   3       21.05       18.91      3.34 o
   7  -1   3      855.26      833.97     19.43 o
   8  -1   3       65.61       68.74      8.14 o
   9  -1   3       98.83      120.53     10.45 o
  10  -1   3      267.65      282.47     28.15 o
  11  -1   3       10.87        2.00      9.71 o
 -10   0   3        0.23       19.22     12.81 o
  -9   0   3      255.70      264.88     11.32 o
  -8   0   3       38.02       44.92      5.30 o
  -7   0   3       33.52       40.30      4.73 o
  -6   0   3        1.66        1.00      3.70 o
  -5   0   3     1492.11     1515.67     26.27 o
  -4   0   3      716.85      776.11     16.72 o
  -3   0   3     5285.20     5605.12     88.03 o
  -2   0   3       49.58       38.61      2.36 o
   0   0   3     4674.70     5063.83     79.01 o
   1   0   3        5.59        7.76      1.67 o
   2   0   3     1774.94     1924.05     30.77 o
   3   0   3     3521.90     3640.03     57.42 o
   4   0   3      423.15      415.42      8.30 o
   5   0   3     3945.80     4162.47     66.17 o
   6   0   3     1372.19     1378.97     23.85 o
   7   0   3       33.27       34.68      4.95 o
   8   0   3     1417.09     1404.93     38.02 o
   9   0   3      562.47      548.14     20.21 o
  10   0   3        0.50        0.67      7.92 o
  11   0   3        2.53       15.07      9.34 o
 -10   1   3        5.01       46.83     14.68 o
  -9   1   3      957.84      990.19     24.29 o
  -8   1   3      116.96      127.04      7.84 o
  -7   1   3       16.88       21.23      7.99 o
  -6   1   3      479.78      456.77     22.08 o
  -5   1   3      266.81      246.43      7.35 o
  -4   1   3     4009.32     4144.21     75.88 o
  -3   1   3     2084.44     2113.04     34.39 o
  -2   1   3      243.80      214.28      5.14 o
  -1   1   3     2032.70     2189.48     34.85 o
   0   1   3     6350.63     6768.68    105.91 o
   1   1   3     9157.88     9513.47    169.31 o
   2   1   3      986.39     1012.05     14.83 o
   3   1   3     2455.83     2552.20     47.37 o
   4   1   3     4970.90     5324.80     97.20 o
   5   1   3     1685.25     1764.69     29.22 o
   6   1   3      263.84      225.62      7.91 o
   7   1   3       28.51       27.76      4.67 o
   8   1   3        0.74        0.45      4.38 o
   9   1   3       16.42       26.64      5.47 o
  10   1   3       54.91       65.37      9.47 o
  11   1   3       64.88       63.59     11.07 o
 -10   2   3      134.16      157.98     19.35 o
  -9   2   3      228.48      233.91     11.18 o
  -8   2   3      210.67      206.20     10.33 o
  -7   2   3        2.18        4.51      4.61 o
  -6   2   3      236.89      226.73      8.84 o
  -5   2   3        3.69       10.42      3.41 o
  -4   2   3     3054.91     3182.07     51.35 o
  -3   2   3      287.81      259.75      6.38 o
  -2   2   3     2776.05     2874.78     45.76 o
  -1   2   3     3757.32     4038.06     63.32 o
   0   2   3     2090.32     2242.67     35.58 o
   1   2   3      134.21      161.25     11.96 o
   2   2   3     3725.28     3891.58     70.11 o
   3   2   3     2246.35     2367.61     44.15 o
   4   2   3     2819.61     2746.58     51.32 o
   5   2   3      872.09      962.66     16.87 o
   6   2   3      642.70      589.20     20.26 o
   7   2   3      336.58      312.14     10.24 o
   8   2   3       38.99       28.50      5.11 o
   9   2   3      299.25      273.66     10.76 o
  10   2   3      220.46      216.19     10.67 o
  11   2   3       72.05       78.09     11.21 o
 -10   3   3       88.05       76.02     15.36 o
  -9   3   3      351.22      352.73     14.16 o
  -8   3   3       18.62        5.92      5.69 o
  -7   3   3        1.90        0.29      4.73 o
  -6   3   3      169.97      171.14      8.19 o
  -5   3   3      984.96      968.37     18.25 o
  -4   3   3      518.92      526.49     12.39 o
  -3   3   3     5746.29     5988.74     94.11 o
  -2   3   3      101.14      103.82      3.70 o
  -1   3   3      591.72      558.43     10.07 o
   0   3   3        4.26        7.96      2.89 o
   1   3   3      510.65      489.45      8.99 o
   2   3   3      344.03      390.05      7.63 o
   3   3   3    11350.28    12041.83    214.42 o
   4   3   3      186.43      231.59      5.75 o
   5   3   3     1514.02     1383.12     23.44 o
   6   3   3        2.24        1.15      2.53 o
   7   3   3      125.48      121.45      6.51 o
   8   3   3        8.15        4.99      4.24 o
   9   3   3      208.85      227.02      9.90 o
  10   3   3        1.57        3.28      5.72 o
  11   3   3      316.51      311.46     22.05 o
  -9   4   3      103.15      115.92      9.75 o
  -8   4   3      299.96      277.38     11.68 o
  -7   4   3       93.90      105.22      7.48 o
  -6   4   3      550.95      532.44     14.78 o
  -5   4   3      105.21      107.60      6.85 o
  -4   4   3     1873.74     1895.89     32.00 o
  -3   4   3        4.97        1.68      2.57 o
  -2   4   3      973.53      981.73     17.05 o
  -1   4   3      300.75      302.25      6.52 o
   0   4   3     1139.66     1160.21     19.48 o
   1   4   3       27.46       30.53      2.35 o
   2   4   3     4875.72     4964.58     77.92 o
   3   4   3      437.79      404.77     10.91 o
   4   4   3     1132.78      980.88     19.98 o
   5   4   3      136.99      122.08      5.76 o
   6   4   3       12.29       11.48      3.66 o
   7   4   3       25.53       18.08      4.61 o
   8   4   3      435.50      396.81     13.70 o
   9   4   3      649.57      560.90     15.68 o
  10   4   3      341.72      308.10     15.35 o
  11   4   3      238.70      248.83     21.26 o
  -9   5   3        0.36       -1.50      9.18 o
  -8   5   3       33.85       41.05      7.55 o
  -7   5   3       36.03       40.11      6.53 o
  -6   5   3      118.30      126.27     11.42 o
  -5   5   3      607.34      606.10     16.19 o
  -4   5   3      678.39      630.55     15.67 o
  -3   5   3      521.55      508.98     13.18 o
  -2   5   3      231.10      225.32      5.79 o
  -1   5   3       13.46       13.23      2.16 o
   0   5   3      484.77      457.21      9.12 o
   1   5   3       12.99       49.65      3.51 o
   2   5   3      706.28      633.56     11.86 o
   3   5   3     3777.72     3722.42     59.31 o
   4   5   3     2163.47     2267.63     37.23 o
   5   5   3      381.83      408.26     17.74 o
   6   5   3      214.54      202.50     14.59 o
   7   5   3       70.25       55.51      5.31 o
   8   5   3       39.20       58.65     10.01 o
   9   5   3      295.44      282.53     14.03 o
  10   5   3      147.61      168.96     14.37 o
  11   5   3      153.87      153.98     15.78 o
  -8   6   3      318.45      303.27     13.88 o
  -7   6   3      140.74      140.77      9.36 o
  -6   6   3      284.48      276.06     11.47 o
  -5   6   3      442.94      416.96     13.18 o
  -4   6   3       21.19       16.57      4.78 o
  -3   6   3       20.55       21.24      4.54 o
  -2   6   3        0.62        2.87      3.77 o
  -1   6   3      106.49      101.99      4.97 o
   0   6   3       54.36       58.61      3.40 o
   1   6   3     2508.45     2526.84     41.12 o
   2   6   3      356.83      312.22      7.42 o
   3   6   3     4000.56     4066.23     64.91 o
   4   6   3      413.18      366.12      9.76 o
   5   6   3     2442.85     2498.31     48.03 o
   6   6   3      204.17      206.12      7.42 o
   7   6   3        2.88        1.71      5.84 o
   8   6   3      302.25      269.22     13.48 o
   9   6   3     1300.77     1174.81     33.48 o
  10   6   3        0.11        0.66      8.46 o
  11   6   3      415.70      384.45     19.14 o
  -8   7   3        1.82        9.66     12.31 o
  -7   7   3       49.92       58.48      8.33 o
  -6   7   3       48.15       63.48      7.56 o
  -5   7   3       76.09       88.06      8.34 o
  -4   7   3      328.73      313.41     11.09 o
  -3   7   3      509.55      495.88     18.14 o
  -2   7   3        6.33       11.77      4.54 o
  -1   7   3      274.20      243.61     14.14 o
   0   7   3      749.81      719.96     15.97 o
   1   7   3       46.16       42.54      4.56 o
   2   7   3     2073.33     2070.29     34.52 o
   3   7   3      290.12      285.45      8.31 o
   4   7   3      189.14      188.30      6.61 o
   5   7   3       23.38       19.32      5.04 o
   6   7   3       89.12       88.00      6.87 o
   7   7   3      199.94      162.44     10.21 o
   8   7   3      586.43      579.19     20.63 o
   9   7   3       62.39       53.02      8.61 o
  10   7   3      502.24      521.68     21.28 o
  11   7   3        0.58       -1.94      9.80 o
  -7   8   3       84.96      111.99     10.64 o
  -6   8   3       22.37       35.63      7.38 o
  -5   8   3       85.56       90.58      7.84 o
  -4   8   3      109.66      119.67      7.80 o
  -3   8   3      324.14      308.08     11.13 o
  -2   8   3      348.75      333.41     11.12 o
  -1   8   3       41.17       46.74      5.35 o
   0   8   3        5.16        6.35      4.11 o
   1   8   3     1322.47     1277.16     26.01 o
   2   8   3      375.23      342.60      8.95 o
   3   8   3      955.59      897.86     17.21 o
   4   8   3       94.12       92.68      6.51 o
   5   8   3      996.05      961.37     21.95 o
   6   8   3      186.90      172.73     11.52 o
   7   8   3      492.35      446.01     17.80 o
   8   8   3      173.37      180.16     12.32 o
   9   8   3      389.12      368.41     17.57 o
  10   8   3      117.40      147.71     12.54 o
  -6   9   3        2.73        6.06      8.02 o
  -5   9   3       37.34       47.60      7.73 o
  -4   9   3        4.74       11.16      5.95 o
  -3   9   3      624.65      607.93     17.52 o
  -2   9   3       40.20       46.59      7.18 o
  -1   9   3        9.39        9.96      4.79 o
   0   9   3      160.81      164.94      8.21 o
   1   9   3      106.40      122.75     10.16 o
   2   9   3      294.44      303.00     16.28 o
   3   9   3      829.29      750.75     23.58 o
   4   9   3       57.58       58.73      6.07 o
   5   9   3      341.32      314.85     11.32 o
   6   9   3      284.09      306.75     13.95 o
   7   9   3      239.58      243.73     16.33 o
   8   9   3      190.66      210.15     13.35 o
   9   9   3      379.92      363.63     18.01 o
  10   9   3       54.11       66.23     11.84 o
  -5  10   3        5.05       31.42     13.36 o
  -4  10   3       38.57       37.58      7.37 o
  -3  10   3      156.02      173.50      9.94 o
  -2  10   3       11.14        8.77      5.63 o
  -1  10   3      235.00      231.48     10.31 o
   0  10   3      398.41      344.18     15.18 o
   1  10   3      264.17      221.08     12.25 o
   2  10   3      824.08      747.13     24.04 o
   3  10   3      401.23      343.18     11.54 o
   4  10   3      252.07      237.77     10.69 o
   5  10   3       15.90       32.02      6.00 o
   6  10   3      330.20      312.95     12.11 o
   7  10   3       82.39       96.69     10.70 o
   8  10   3      137.94      128.35     11.75 o
   9  10   3      128.69      133.75     13.10 o
  -4  11   3      215.12      236.19     13.01 o
  -3  11   3       44.85       58.33      8.20 o
  -2  11   3       15.71       15.25      7.22 o
  -1  11   3       98.45       97.05     10.46 o
   0  11   3        9.34       13.27      7.58 o
   1  11   3      150.63      153.21     11.59 o
   2  11   3       67.71       65.45      8.95 o
   3  11   3       29.35       37.61      8.52 o
   4  11   3        1.94        7.48      5.85 o
   5  11   3       48.14       48.24      7.03 o
   6  11   3        0.42        8.38      8.20 o
   7  11   3      165.55      146.27     15.99 o
   8  11   3        1.55        9.70      9.43 o
  -2  12   3       83.60      107.03     15.27 o
  -1  12   3      177.28      191.67     13.97 o
   0  12   3      232.21      229.54     20.33 o
   1  12   3       34.59       46.86      9.07 o
   2  12   3      163.62      153.90     13.83 o
   3  12   3        2.20        6.27      7.96 o
   4  12   3       16.63       10.18      8.65 o
   5  12   3        2.87        3.85      6.96 o
   6  12   3      156.69      174.91     18.80 o
   7  12   3       17.13       41.97     15.40 o
   0  13   3       44.70      104.02     43.52 o
   1  13   3      123.73      108.43     12.37 o
   2  13   3       10.13        7.01      9.99 o
   3  13   3        0.66       -5.00      9.70 o
   4  13   3       41.62       83.18     15.94 o
   5  13   3      157.64      206.77     21.21 o
  -4 -11   4       17.25       23.40      9.14 o
  -3 -11   4        3.30       18.39     14.14 o
  -2 -11   4      141.28      148.91     25.78 o
  -1 -11   4        5.74        9.10      9.86 o
   0 -11   4      323.85      313.73     18.00 o
   1 -11   4       12.00       18.32     10.69 o
  -6 -10   4      112.33      137.41     10.97 o
  -5 -10   4       13.67       23.78      8.28 o
  -4 -10   4        1.00        2.65      7.70 o
  -3 -10   4       21.43       11.30      8.41 o
  -2 -10   4       91.37      113.76     18.66 o
  -1 -10   4      210.67      199.65     13.52 o
   0 -10   4      270.11      297.41     15.58 o
   1 -10   4       89.91       96.10     13.97 o
   2 -10   4      215.66      234.71     14.82 o
   3 -10   4        0.07        9.75     10.39 o
  -7  -9   4      191.58      218.25     12.44 o
  -6  -9   4       85.83       96.16     11.36 o
  -5  -9   4       89.19       79.34      8.44 o
  -4  -9   4        7.71       12.23      7.66 o
  -3  -9   4       99.22      111.36     24.27 o
  -2  -9   4      326.54      308.12     12.20 o
  -1  -9   4      513.28      525.05     51.33 o
   0  -9   4       29.50       22.28      6.97 o
   1  -9   4      562.19      530.08     30.46 o
   2  -9   4       65.71       58.85      9.56 o
   3  -9   4        0.39        4.05      7.97 o
   4  -9   4        6.68        3.77      8.31 o
   5  -9   4      192.52      221.78     12.78 o
  -8  -8   4       45.54       66.21     12.06 o
  -7  -8   4        3.15        5.31      7.43 o
  -6  -8   4      457.65      428.94     15.09 o
  -5  -8   4        8.48       13.15      6.38 o
  -4  -8   4       45.41       45.62      6.61 o
  -3  -8   4        1.42        1.18      5.24 o
  -2  -8   4      888.39      851.56     20.76 o
  -1  -8   4      175.79      167.64      8.76 o
   0  -8   4      160.96      166.91     10.82 o
   1  -8   4      386.52      379.23     15.92 o
   2  -8   4      238.12      242.47     15.00 o
   3  -8   4        0.67       -3.84      5.34 o
   4  -8   4      184.14      197.17     12.97 o
   5  -8   4        4.38        8.32      6.71 o
   6  -8   4       89.30       90.35     12.14 o
  -9  -7   4      168.29      210.96     16.20 o
  -8  -7   4        7.59       12.54      7.79 o
  -7  -7   4      594.21      602.01     18.11 o
  -6  -7   4       94.22       96.03      7.97 o
  -5  -7   4        3.80        5.50      5.34 o
  -4  -7   4      102.18       99.93      7.19 o
  -3  -7   4      229.83      223.95      9.51 o
  -2  -7   4      142.89      135.51      7.56 o
  -1  -7   4     2169.51     2165.65     42.99 o
   0  -7   4     1597.38     1576.80     32.67 o
   1  -7   4     3174.94     3245.85     53.71 o
   2  -7   4      989.62      952.20     26.10 o
   3  -7   4        0.18       10.77      6.84 o
   4  -7   4       38.29       48.11      8.57 o
   5  -7   4      147.22      161.74      9.28 o
   6  -7   4      123.30      149.48      9.62 o
   7  -7   4      543.89      582.75     52.46 o
  -9  -6   4       19.56       22.41     10.44 o
  -8  -6   4       51.77       59.34      8.14 o
  -7  -6   4      201.84      207.66     10.57 o
  -6  -6   4       29.21       29.54      5.93 o
  -5  -6   4        2.70        6.47      4.82 o
  -4  -6   4       49.41       53.53      6.52 o
  -3  -6   4      252.10      241.22     10.92 o
  -2  -6   4     1033.43     1012.85     22.42 o
  -1  -6   4      813.10      760.48     17.95 o
   0  -6   4     1111.43     1088.87     23.00 o
   1  -6   4        9.80       11.53      3.85 o
   2  -6   4       45.05       44.80      4.43 o
   3  -6   4      602.18      580.69     15.40 o
   4  -6   4      398.88      366.39     12.09 o
   5  -6   4      831.72      771.68     19.78 o
   6  -6   4      347.25      313.25     19.12 o
   7  -6   4      168.62      174.59     13.02 o
   8  -6   4       27.59       35.89     11.00 o
 -10  -5   4        1.92        2.74     17.57 o
  -9  -5   4      123.98      141.61     12.90 o
  -8  -5   4      562.78      559.74     16.96 o
  -7  -5   4       34.05       53.19      7.00 o
  -6  -5   4      281.52      269.78     13.45 o
  -5  -5   4       14.17       16.42      5.09 o
  -4  -5   4       65.64       51.87      7.23 o
  -3  -5   4       20.92       32.63      4.80 o
  -2  -5   4     1000.21      999.40     21.72 o
  -1  -5   4      282.81      255.13      7.66 o
   0  -5   4     2004.53     2031.00     44.58 o
   1  -5   4      907.20      830.64     43.29 o
   2  -5   4        1.00       -3.16      3.16 o
   3  -5   4      413.91      399.79      9.74 o
   4  -5   4      166.93      164.93      8.17 o
   5  -5   4      306.36      267.16     10.01 o
   6  -5   4     1396.85     1379.89     30.53 o
   7  -5   4       50.37       41.23      9.15 o
   8  -5   4      172.46      200.77     14.52 o
   9  -5   4       66.07      137.88     20.73 o
 -10  -4   4       44.48       36.88     17.82 o
  -9  -4   4      237.74      253.83     15.36 o
  -8  -4   4      116.15      124.45      8.96 o
  -7  -4   4      712.82      715.03     18.54 o
  -6  -4   4      123.11      132.22      7.76 o
  -5  -4   4       10.46       12.81      5.22 o
  -4  -4   4      255.54      259.53      9.32 o
  -3  -4   4     2295.76     2030.75    113.54 o
  -2  -4   4        0.04        0.40      2.24 o
  -1  -4   4     3829.65     3927.76     62.75 o
   0  -4   4      119.84      140.61     13.33 o
   2  -4   4      165.62      174.70      7.03 o
   3  -4   4      162.11      150.48      5.79 o
   4  -4   4        5.39        8.60      4.15 o
   5  -4   4     2043.22     1986.31     40.88 o
   6  -4   4        7.86        4.37      4.50 o
   7  -4   4      643.51      658.32     22.58 o
   8  -4   4      129.04      114.24     11.24 o
   9  -4   4      172.09      194.30     14.14 o
 -10  -3   4        0.54       48.75     19.53 o
  -9  -3   4       29.13       39.29      9.04 o
  -8  -3   4       39.78       61.69     20.84 o
  -7  -3   4       54.16       73.82      8.78 o
  -6  -3   4      194.00      178.77      8.49 o
  -5  -3   4        1.62        5.92      6.28 o
  -4  -3   4      769.84      737.82     18.85 o
  -3  -3   4      444.34      445.36      9.50 o
  -2  -3   4     4142.28     4318.66     68.53 o
  -1  -3   4      697.66      702.74     12.98 o
   0  -3   4      759.50      737.27     13.44 o
   1  -3   4      150.55      150.24      4.80 o
   2  -3   4     1262.07     1414.10     24.02 o
   3  -3   4      771.35      805.97     14.96 o
   4  -3   4     1384.02     1387.40     27.51 o
   5  -3   4       96.61      107.12      6.66 o
   6  -3   4      986.96     1007.93     22.87 o
   7  -3   4       31.30       39.90      7.08 o
   8  -3   4       84.06       76.68     11.08 o
   9  -3   4       47.45       48.76     10.16 o
  10  -3   4       11.37       12.42      9.11 o
 -10  -2   4       19.56       21.46     18.75 o
  -9  -2   4        0.34        2.16      7.58 o
  -8  -2   4      222.50      204.61      9.89 o
  -7  -2   4        0.06       -0.80      4.06 o
  -6  -2   4       54.76       62.44      8.30 o
  -5  -2   4       20.18       25.01      7.40 o
  -4  -2   4        0.17        2.53      2.87 o
  -3  -2   4     1299.18     1322.19     22.66 o
  -2  -2   4     2049.59     2055.99     33.58 o
  -1  -2   4      587.09      561.28     10.50 o
   0  -2   4      714.57      721.84     12.92 o
   1  -2   4      603.97      658.47     11.95 o
   2  -2   4      125.15      159.54      4.66 o
   3  -2   4      454.92      426.36     10.03 o
   4  -2   4     2093.04     2114.55     34.97 o
   5  -2   4     1151.11     1175.35     20.94 o
   6  -2   4     1134.11     1144.38     20.95 o
   7  -2   4       37.15       31.61      7.40 o
   8  -2   4      224.54      196.79     12.38 o
   9  -2   4       57.45       60.56     14.70 o
  10  -2   4        5.38       -0.77      8.58 o
  -9  -1   4      236.14      249.18     14.55 o
  -8  -1   4       14.33       17.76      5.33 o
  -7  -1   4      288.60      282.59     10.01 o
  -6  -1   4     1134.00     1147.65     27.09 o
  -5  -1   4       39.39       40.33      4.16 o
  -4  -1   4      870.84      897.89     16.57 o
  -3  -1   4      875.49      842.98     15.26 o
  -2  -1   4     2397.47     2679.25     43.00 o
  -1  -1   4      260.57      244.18      6.34 o
   0  -1   4        1.35        4.06      1.67 o
   1  -1   4      144.29      150.12      4.16 o
   2  -1   4        6.87        9.47      2.11 o
   3  -1   4      942.41      893.09     15.71 o
   4  -1   4      230.50      216.22     10.87 o
   5  -1   4     3478.44     3488.74     99.49 o
   6  -1   4        1.48        3.55      3.13 o
   7  -1   4     2583.59     2573.36     54.04 o
   8  -1   4       24.87       21.04      6.60 o
   9  -1   4       47.29       65.78     19.04 o
  10  -1   4       43.74       52.64     10.23 o
  11  -1   4      390.47      405.69     19.93 o
 -10   0   4      204.40      207.01     22.44 o
  -9   0   4      790.64      773.13     24.74 o
  -8   0   4       39.01       40.82      5.54 o
  -7   0   4      493.82      501.10     12.26 o
  -6   0   4       60.67       72.03      6.02 o
  -5   0   4      630.42      610.03     27.68 o
  -4   0   4      963.12      957.56     17.42 o
  -3   0   4      120.17      116.07      4.47 o
  -2   0   4      200.84      157.17      4.38 o
  -1   0   4      395.73      402.82      8.04 o
   0   0   4        7.03        8.29      1.56 o
   2   0   4      688.41      718.46     12.52 o
   3   0   4      465.37      489.70      9.28 o
   4   0   4     5481.57     5709.97     89.71 o
   5   0   4      106.57      102.26      4.16 o
   6   0   4      362.18      347.16      8.21 o
   7   0   4       72.41       71.81      5.74 o
   8   0   4       69.55       72.45      8.53 o
   9   0   4        7.47        7.03     10.01 o
  10   0   4      406.57      418.71     29.98 o
  11   0   4      151.05      166.12     14.01 o
 -10   1   4       65.13       92.00     16.63 o
  -9   1   4        5.03        4.87      7.34 o
  -8   1   4       93.51       99.94      7.83 o
  -7   1   4      101.51      104.19      7.20 o
  -6   1   4     1343.53     1316.17     27.75 o
  -5   1   4      980.34      958.66     30.41 o
  -4   1   4       41.60       41.55      3.49 o
  -3   1   4      522.93      526.50     10.39 o
  -2   1   4      425.60      393.92      7.89 o
  -1   1   4     1925.49     2045.48     37.91 o
   0   1   4    14065.40    14305.70    253.86 o
   1   1   4      832.14      920.65     32.97 o
   2   1   4      247.33      275.96      5.78 o
   3   1   4     1710.03     1696.20     32.39 o
   4   1   4     1411.71     1456.49     28.60 o
   5   1   4     3448.60     3512.57     65.63 o
   6   1   4      102.74       97.19     11.60 o
   7   1   4     2595.53     2554.22     49.81 o
   8   1   4      184.09      182.77      8.83 o
   9   1   4       54.77       72.74      6.75 o
  10   1   4       68.52       77.18      9.66 o
  11   1   4      503.42      504.12     21.28 o
 -10   2   4       11.89       22.75     14.63 o
  -9   2   4      109.42      115.06     11.08 o
  -8   2   4      606.00      628.79     18.22 o
  -7   2   4      165.44      173.72      8.56 o
  -6   2   4      246.99      242.41      8.28 o
  -5   2   4        1.98        4.68      3.56 o
  -4   2   4       73.73       73.06      4.21 o
  -3   2   4      309.62      302.24      8.40 o
  -2   2   4        1.10        3.04      1.89 o
  -1   2   4     1627.01     1691.92     27.42 o
   0   2   4       16.07       25.45      1.72 o
   2   2   4     1771.68     1799.49     29.11 o
   3   2   4      343.10      300.43      7.80 o
   4   2   4      235.66      172.16      8.44 o
   5   2   4      989.80      963.90     20.41 o
   6   2   4      229.81      215.14     10.13 o
   7   2   4      672.97      681.23     18.52 o
   8   2   4      522.96      489.22     13.74 o
   9   2   4      243.13      227.68      9.73 o
  10   2   4       30.54       25.29      6.43 o
  11   2   4      154.59      151.48     12.83 o
  -9   3   4      402.20      392.27     17.69 o
  -8   3   4      631.39      645.15     18.29 o
  -7   3   4      732.66      733.65     18.77 o
  -6   3   4      118.60      119.11     11.46 o
  -5   3   4      516.54      488.49     16.56 o
  -4   3   4      104.05      136.33     11.10 o
  -3   3   4      200.74      231.66     10.61 o
  -2   3   4      968.82      950.62     16.50 o
  -1   3   4      457.58      429.57      8.34 o
   0   3   4        0.41        3.07      1.62 o
   1   3   4      503.71      520.36      9.60 o
   2   3   4     2207.22     2323.70     37.30 o
   3   3   4     1346.89     1377.51     22.94 o
   4   3   4     9979.42    11286.58    203.50 o
   5   3   4      283.04      251.34      8.21 o
   6   3   4      598.42      599.45     14.71 o
   7   3   4        2.05        9.64      5.76 o
   8   3   4     1308.00     1223.50     26.65 o
   9   3   4       50.85       58.94      6.20 o
  10   3   4      732.34      719.66     19.44 o
  11   3   4       69.23       82.42     14.78 o
  -9   4   4        1.05       15.70      8.98 o
  -8   4   4      573.10      585.24     21.09 o
  -7   4   4       14.84       12.47      5.57 o
  -6   4   4      443.07      428.99     13.04 o
  -5   4   4       12.64       13.02      4.54 o
  -4   4   4      253.74      267.92      7.78 o
  -3   4   4      341.99      320.06      7.77 o
  -2   4   4      922.37      905.75     16.07 o
  -1   4   4      582.42      604.25     11.19 o
   0   4   4      110.26      153.45      4.46 o
   1   4   4       22.54       18.42      2.19 o
   2   4   4      295.50      280.48     12.94 o
   3   4   4      839.02      791.58     14.27 o
   4   4   4       15.41       19.64      2.67 o
   5   4   4      860.66      794.50     14.79 o
   6   4   4       13.18       20.28      4.12 o
   7   4   4       28.74       25.49      6.17 o
   8   4   4       15.25        8.31      4.51 o
   9   4   4      205.77      232.35     10.04 o
  10   4   4        0.02       -0.11      5.64 o
  11   4   4      820.87      828.45     27.63 o
  -9   5   4      425.15      526.06     60.10 o
  -8   5   4       31.92       32.71      8.75 o
  -7   5   4      654.73      629.45     19.66 o
  -6   5   4      206.24      209.97      9.98 o
  -5   5   4       85.27       89.90      6.92 o
  -4   5   4       24.98       26.30      5.30 o
  -3   5   4      451.20      435.51      9.86 o
  -2   5   4        1.33        1.11      2.39 o
  -1   5   4     2127.38     2188.80     35.81 o
   0   5   4     4114.74     4390.65     69.53 o
   1   5   4      299.36      295.82      6.85 o
   2   5   4     2750.41     2897.71     46.63 o
   3   5   4      227.88      204.30      5.79 o
   5   5   4      113.38      118.78      8.16 o
   6   5   4       42.71       32.78      5.01 o
   7   5   4       15.82       14.28      4.55 o
   8   5   4      428.30      392.81     12.21 o
   9   5   4       80.62       80.04      6.99 o
  10   5   4      288.42      300.21     15.48 o
  11   5   4      129.95      153.86     21.01 o
  -8   6   4       95.21      112.46     11.56 o
  -7   6   4       31.86       38.37      7.25 o
  -6   6   4       63.43       73.23      7.49 o
  -5   6   4       18.01       16.23      5.18 o
  -4   6   4      534.84      499.51     13.94 o
  -3   6   4       79.38       71.25      5.79 o
  -2   6   4     1145.11     1129.13     24.21 o
  -1   6   4      428.16      378.17      8.54 o
   0   6   4       55.52       79.35      3.82 o
   1   6   4      448.45      369.86      8.28 o
   2   6   4        0.40        2.53      2.46 o
   3   6   4     2471.64     2550.13     41.72 o
   4   6   4      545.72      516.73     12.43 o
   5   6   4       81.59       80.16      4.73 o
   6   6   4        4.42        2.49      3.90 o
   7   6   4      163.15      154.68      7.86 o
   8   6   4      132.44      155.35     10.64 o
   9   6   4      536.17      541.45     19.87 o
  10   6   4      295.35      285.17     15.42 o
  11   6   4      441.89      485.22     20.76 o
  -7   7   4       53.98       65.22      8.82 o
  -6   7   4      183.62      205.41     10.82 o
  -5   7   4        2.23        6.38      5.40 o
  -4   7   4       20.72       20.59      5.17 o
  -3   7   4       18.12       12.96      4.78 o
  -2   7   4      389.47      380.94     11.48 o
  -1   7   4      140.48      146.24      7.22 o
   0   7   4     1219.99     1253.20     22.15 o
   1   7   4       39.23       32.19      3.76 o
   2   7   4      269.42      261.29      8.64 o
   3   7   4     1717.20     1693.62     38.71 o
   4   7   4      355.39      374.54      9.36 o
   5   7   4        0.98        0.04      3.93 o
   6   7   4     1151.22     1129.25     36.39 o
   7   7   4      489.65      411.87     15.89 o
   8   7   4       26.99       23.96      7.12 o
   9   7   4      416.23      381.91     16.98 o
  10   7   4      124.00      143.38     12.96 o
  11   7   4      401.82      375.48     19.65 o
  -7   8   4      154.10      149.68     13.52 o
  -6   8   4        0.29        7.58      7.63 o
  -5   8   4       18.99       20.59      6.70 o
  -4   8   4      319.74      296.43     11.37 o
  -3   8   4      211.14      249.26     10.04 o
  -2   8   4      150.04      153.91      8.80 o
  -1   8   4       85.76       80.34      6.12 o
   0   8   4       13.31       20.88      7.17 o
   1   8   4      394.95      400.47      9.69 o
   2   8   4      473.78      451.32     10.47 o
   3   8   4        3.94        6.58      3.66 o
   4   8   4       60.77       59.72      4.96 o
   5   8   4       61.54       61.80      6.04 o
   6   8   4      183.39      179.61      8.76 o
   7   8   4      356.63      319.19     14.29 o
   8   8   4      425.61      416.00     17.32 o
   9   8   4        9.94        8.41      8.63 o
  10   8   4      182.13      187.27     16.51 o
  -6   9   4        3.24        7.17      8.43 o
  -5   9   4        2.11        4.38      8.09 o
  -4   9   4      139.94      141.75      9.91 o
  -3   9   4       57.53       62.37      6.80 o
  -2   9   4     1057.55     1036.53     24.24 o
  -1   9   4      196.64      210.06      9.15 o
   0   9   4      400.94      390.20     12.15 o
   1   9   4      399.38      336.93     17.92 o
   2   9   4       29.38       16.47      4.05 o
   3   9   4      560.24      526.53     14.25 o
   4   9   4      120.04      115.87      7.46 o
   5   9   4       24.48       23.21      5.57 o
   6   9   4       92.72       95.87     13.14 o
   7   9   4      297.35      286.29     14.32 o
   8   9   4       74.13       70.36      9.29 o
   9   9   4      745.61      777.82     44.92 o
  10   9   4       88.19       97.83     12.68 o
  -5  10   4      222.27      252.32     13.20 o
  -4  10   4      148.93      176.79     10.69 o
  -3  10   4      234.06      225.02     12.08 o
  -2  10   4      450.70      472.87     25.14 o
  -1  10   4      424.22      415.79     13.56 o
   0  10   4      513.65      478.50     14.40 o
   1  10   4      167.58      146.03      8.15 o
   2  10   4       34.38       21.17      6.57 o
   3  10   4      130.11      144.08      7.92 o
   4  10   4      272.94      235.12      9.99 o
   5  10   4       88.94      108.17     12.20 o
   6  10   4      190.79      198.36     10.31 o
   7  10   4       66.03       69.09      9.65 o
   8  10   4      103.56       90.20     10.77 o
   9  10   4       41.39       35.36     10.12 o
  -4  11   4       25.11       28.38      8.63 o
  -3  11   4       56.42       58.49      8.39 o
  -2  11   4      193.79      216.07     11.22 o
  -1  11   4       69.01       91.50      8.37 o
   0  11   4        1.47        9.98      7.09 o
   1  11   4       54.60       51.48      8.32 o
   2  11   4       15.25       20.75      8.99 o
   3  11   4       43.54       45.56      8.61 o
   4  11   4      120.54      115.94      8.14 o
   5  11   4      229.48      225.24     10.97 o
   6  11   4       70.05       69.51      8.10 o
   7  11   4      145.17      167.10     18.72 o
   8  11   4      225.86      240.99     15.09 o
  -2  12   4      306.50      320.99     40.60 o
  -1  12   4        3.90        9.83      8.70 o
   0  12   4       11.65        6.57      8.41 o
   1  12   4       24.98       23.99      8.20 o
   2  12   4       34.77       54.15      9.73 o
   3  12   4      119.95      113.85     11.46 o
   4  12   4       62.29       54.63      9.98 o
   5  12   4        1.52       23.74     14.71 o
   6  12   4       28.34       43.09      9.79 o
   7  12   4      275.20      292.16     16.64 o
   0  13   4       12.66       31.75     10.39 o
   1  13   4       25.60       28.58     10.55 o
   2  13   4       20.67       19.15      9.94 o
   3  13   4      319.44      382.57     19.06 o
   4  13   4        0.63        0.32      9.84 o
   5  13   4      271.35      333.56     25.05 o
  -1 -11   5      128.62      177.76     22.09 o
  -5 -10   5       23.61       83.12     29.91 o
  -4 -10   5       13.82       11.88     16.74 o
  -3 -10   5        0.36        1.32      7.73 o
  -2 -10   5       41.16       68.39     27.11 o
  -1 -10   5       94.23      103.48     12.25 o
   0 -10   5      454.27      471.68     24.11 o
   1 -10   5       94.85      126.09     24.75 o
   2 -10   5       30.50       37.49     10.62 o
   3 -10   5        1.08       -5.47      9.34 o
  -6  -9   5       56.38       82.20     13.08 o
  -5  -9   5       53.98       53.02      8.43 o
  -4  -9   5       92.83       98.57      9.20 o
  -3  -9   5        4.60        4.31      6.63 o
  -2  -9   5        0.60        5.02      6.34 o
  -1  -9   5      133.44      172.34     12.58 o
   0  -9   5      159.49      154.45     16.16 o
   1  -9   5       70.33       74.73      9.90 o
   2  -9   5      183.97      215.79     13.65 o
   3  -9   5       16.04       13.56      8.80 o
   4  -9   5       12.82       48.98     11.32 o
  -7  -8   5      218.65      224.45     13.10 o
  -6  -8   5       53.94       60.16      9.87 o
  -5  -8   5       63.48       75.97      7.97 o
  -4  -8   5      127.62      123.17      8.50 o
  -3  -8   5        0.48       -4.38      5.42 o
  -2  -8   5      529.44      493.62     14.81 o
  -1  -8   5     1045.29      991.23     23.68 o
   0  -8   5      536.41      507.20     18.97 o
   1  -8   5      592.02      587.79     23.00 o
   2  -8   5        7.12        3.59      6.81 o
   3  -8   5        2.65        4.79      7.21 o
   4  -8   5        0.83        2.98      6.65 o
   5  -8   5       45.34       55.42     12.20 o
   6  -8   5       39.56       66.53     19.26 o
  -8  -7   5       33.08       55.40     12.41 o
  -7  -7   5      191.37      205.94     12.75 o
  -6  -7   5      115.66      123.03      9.23 o
  -5  -7   5      147.44      153.76     13.84 o
  -4  -7   5        0.08        0.14      6.14 o
  -3  -7   5      356.81      363.86     12.18 o
  -2  -7   5      302.90      292.95     10.73 o
  -1  -7   5       22.32       25.40      5.34 o
   0  -7   5       29.46       37.99      5.80 o
   1  -7   5      113.96      131.70      7.78 o
   3  -7   5        5.12       10.37      5.18 o
   4  -7   5      122.30      130.23     11.15 o
   5  -7   5        4.28       -0.09      5.77 o
   6  -7   5      628.68      621.85     23.92 o
   7  -7   5        0.38       -3.25      9.47 o
  -9  -6   5       29.49       27.32     11.42 o
  -8  -6   5       36.88       57.34     10.92 o
  -7  -6   5      227.04      229.15     11.62 o
  -6  -6   5      339.88      326.69     17.03 o
  -5  -6   5       12.67        6.72      5.53 o
  -4  -6   5      112.81      108.65      7.36 o
  -3  -6   5      324.75      314.64     10.83 o
  -2  -6   5        0.02        9.07      4.81 o
  -1  -6   5      741.34      752.31     18.09 o
   0  -6   5      191.17      170.85      8.18 o
   1  -6   5       38.01       51.04      4.81 o
   2  -6   5      703.96      680.21     15.12 o
   3  -6   5      286.57      275.25     10.19 o
   4  -6   5        5.76        8.01      4.67 o
   5  -6   5      427.87      410.21     16.00 o
   6  -6   5      358.59      345.78     16.51 o
   7  -6   5      302.01      306.85     21.91 o
   8  -6   5      175.29      175.93     14.62 o
  -9  -5   5       34.10       50.46     11.29 o
  -8  -5   5        0.39       -4.94      8.86 o
  -7  -5   5        3.30       10.15      6.42 o
  -6  -5   5       95.52       96.07      7.72 o
  -5  -5   5      458.37      452.91     13.78 o
  -4  -5   5      523.21      520.22     14.51 o
  -3  -5   5        5.15       17.51     10.16 o
  -2  -5   5       66.54       54.78      5.58 o
  -1  -5   5      121.72      113.81      5.25 o
   0  -5   5       41.88       47.78      3.99 o
   1  -5   5      783.01      810.04     15.82 o
   2  -5   5       30.90       30.97      3.99 o
   3  -5   5      352.56      348.80     15.20 o
   4  -5   5       14.47       31.33      5.56 o
   5  -5   5       45.71       70.09      6.36 o
   6  -5   5      426.68      438.45     17.99 o
   7  -5   5      179.57      184.93     13.00 o
   8  -5   5      158.65      186.27     14.38 o
  -9  -4   5       15.26       19.06     10.08 o
  -8  -4   5       41.71       39.94      9.30 o
  -7  -4   5      610.85      607.52     17.70 o
  -6  -4   5      294.88      312.93     15.65 o
  -5  -4   5      627.34      629.53     22.86 o
  -4  -4   5       37.88       42.62      5.38 o
  -3  -4   5     1502.04     1559.18     31.70 o
  -2  -4   5       55.74       51.97      3.69 o
  -1  -4   5      419.70      427.37     17.17 o
   0  -4   5      918.65      935.68     17.20 o
   1  -4   5      246.53      256.32      8.43 o
   2  -4   5       41.29       41.64      4.62 o
   3  -4   5      361.31      334.67      8.72 o
   4  -4   5      436.67      418.72     10.24 o
   5  -4   5       45.81       47.42      5.44 o
   6  -4   5     2117.32     2041.45     52.78 o
   7  -4   5        5.07       18.53      7.45 o
   8  -4   5      164.62      153.22     12.54 o
   9  -4   5       77.59       85.71     11.41 o
 -10  -3   5        3.50       -1.07     11.76 o
  -9  -3   5       12.64        8.97      8.89 o
  -8  -3   5      172.00      208.93     13.02 o
  -7  -3   5        1.72       -4.18      5.18 o
  -5  -3   5        1.90        0.17      4.28 o
  -4  -3   5      732.84      678.86     13.72 o
  -3  -3   5       92.62       98.21      9.69 o
  -2  -3   5       71.66       75.28      4.75 o
  -1  -3   5      857.84      870.26     15.83 o
   0  -3   5       76.11       80.75      3.84 o
   1  -3   5     1816.64     1966.46     32.57 o
   2  -3   5       43.65       36.98      3.32 o
   3  -3   5       57.63       42.88      3.66 o
   4  -3   5      186.64      185.75      6.51 o
   5  -3   5     1169.26     1201.64     21.99 o
   6  -3   5       30.92       35.32      6.82 o
   7  -3   5      412.80      402.68     16.70 o
   8  -3   5        0.84       -1.29      8.17 o
   9  -3   5       28.34       46.80      9.35 o
  10  -3   5       98.08      115.55     18.37 o
 -10  -2   5      131.58      134.27     14.73 o
  -9  -2   5        1.17        3.42      8.32 o
  -8  -2   5       25.46       42.06     14.41 o
  -7  -2   5     1621.98     1578.19     44.23 o
  -6  -2   5       31.77       37.09      4.58 o
  -5  -2   5      909.91      907.10     18.11 o
  -4  -2   5       87.76       84.47      4.61 o
  -3  -2   5       84.69       86.52      6.00 o
  -2  -2   5       38.02       42.22      3.08 o
  -1  -2   5       99.74       92.05      3.95 o
   0  -2   5       25.57       18.28      2.36 o
   1  -2   5      731.50      680.44     12.59 o
   2  -2   5     3205.72     3602.25     57.50 o
   3  -2   5      192.48      221.82      6.96 o
   4  -2   5     1326.77     1350.05     26.71 o
   5  -2   5      121.02      113.63      5.42 o
   6  -2   5     2931.49     2942.99     72.65 o
   7  -2   5       24.23       19.24      6.33 o
   8  -2   5       95.61       86.89      9.47 o
   9  -2   5        0.59        6.37      8.36 o
  10  -2   5      175.07      194.91     14.60 o
 -10  -1   5       44.02       57.93     16.48 o
  -9  -1   5      117.20      138.23     12.35 o
  -8  -1   5      309.18      319.16     14.25 o
  -7  -1   5       77.20       88.97      9.75 o
  -6  -1   5      515.03      509.23     12.15 o
  -5  -1   5      273.06      266.81      8.10 o
  -4  -1   5      823.28      820.14     17.95 o
  -3  -1   5      368.04      349.87      8.13 o
  -2  -1   5     3488.49     3656.19     58.28 o
  -1  -1   5       57.78       64.36      2.98 o
   0  -1   5      929.75      965.40     16.68 o
   1  -1   5      120.20       90.45      8.20 o
   2  -1   5        5.18        5.48      2.31 o
   3  -1   5      334.35      267.91      8.05 o
   4  -1   5      216.99      209.52      6.01 o
   5  -1   5     1484.71     1532.60     26.25 o
   7  -1   5      412.34      416.82     15.01 o
   8  -1   5      132.28      133.83     18.33 o
   9  -1   5       66.59       84.27     10.06 o
  10  -1   5      167.03      187.82     16.52 o
 -10   0   5      174.11      164.14     20.51 o
  -9   0   5      153.84      166.53     11.89 o
  -8   0   5      730.06      756.31     19.55 o
  -7   0   5      520.32      534.90     15.05 o
  -6   0   5      785.63      758.42     15.80 o
  -5   0   5      120.49      115.71      5.60 o
  -4   0   5      206.38      188.06      6.35 o
  -3   0   5        1.17        4.91      4.56 o
  -2   0   5      301.25      350.02      9.86 o
  -1   0   5     1021.41     1072.91     21.28 o
   0   0   5      732.26      684.28     12.18 o
   1   0   5        7.40       16.47      2.06 o
   2   0   5     1142.38     1209.63     20.35 o
   3   0   5       75.65       66.23      3.10 o
   4   0   5     1292.95     1346.70     22.86 o
   5   0   5     1758.94     1771.13     29.65 o
   6   0   5      166.90      170.83      7.62 o
   7   0   5      528.72      490.72     16.31 o
   8   0   5       10.66       11.86      4.89 o
   9   0   5       58.48       71.23      9.62 o
  10   0   5       61.69       69.31      9.81 o
  11   0   5      524.41      563.81     23.34 o
  -9   1   5      418.72      411.41     22.17 o
  -8   1   5      124.52      117.32      9.82 o
  -7   1   5      347.12      348.45     12.09 o
  -6   1   5      122.47      130.20      6.47 o
  -5   1   5     1182.62     1165.45     21.39 o
  -4   1   5        4.33        3.23      3.15 o
  -3   1   5      117.64      117.73      4.63 o
  -2   1   5     1191.38     1301.52     21.88 o
  -1   1   5      183.52      156.05      5.53 o
   0   1   5      711.08      778.83     15.90 o
   1   1   5     1770.06     1738.54     35.00 o
   2   1   5      226.56      223.16      8.10 o
   3   1   5      134.22      106.49      3.69 o
   4   1   5     1646.19     1620.08     31.78 o
   5   1   5       61.91       67.19      4.59 o
   6   1   5      390.37      359.19     10.65 o
   7   1   5        3.94        5.43      4.20 o
   8   1   5       14.18       10.54      4.73 o
   9   1   5       13.04       12.41      8.29 o
  10   1   5      397.43      366.50     17.27 o
  11   1   5       53.87       64.63     10.69 o
  -9   2   5      126.27      122.59     11.77 o
  -8   2   5      823.70      827.33     25.97 o
  -7   2   5        2.22        1.83      5.68 o
  -6   2   5     1507.11     1445.78     28.55 o
  -5   2   5      188.97      187.44     10.50 o
  -4   2   5       42.17       47.20      4.06 o
  -3   2   5      136.99      141.97      5.19 o
  -2   2   5      577.45      533.85     10.25 o
  -1   2   5     1349.78     1429.08     27.49 o
   0   2   5      752.47      681.03     12.00 o
   1   2   5      381.61      385.85      9.43 o
   2   2   5     2233.47     2344.57     37.70 o
   3   2   5     5339.77     6002.77     94.04 o
   4   2   5        0.18        3.89      2.84 o
   5   2   5     1760.30     1898.68     37.18 o
   6   2   5      656.23      618.26     15.14 o
   7   2   5      127.56      119.49     12.24 o
   8   2   5      605.40      568.79     15.33 o
   9   2   5      301.11      307.40     11.93 o
  10   2   5      191.73      204.02     10.15 o
  11   2   5      818.79      818.33     48.17 o
  -9   3   5      163.97      203.76     13.94 o
  -8   3   5       48.67       57.82      9.10 o
  -7   3   5      731.11      738.67     23.65 o
  -6   3   5       84.86       99.70     11.79 o
  -5   3   5        0.41        1.37      4.14 o
  -4   3   5      268.43      268.14      7.75 o
  -3   3   5      196.81      209.26      6.31 o
  -2   3   5      923.51      919.68     16.30 o
  -1   3   5      610.43      582.69     10.80 o
   0   3   5     3276.00     3330.27     52.84 o
   1   3   5      563.01      518.90      9.74 o
   2   3   5      543.96      556.93     10.44 o
   3   3   5      460.91      515.02      9.95 o
   4   3   5       27.60       55.09      3.98 o
   5   3   5       13.21        5.75      3.36 o
   6   3   5       18.80       22.00      4.33 o
   7   3   5      110.93      102.88      6.48 o
   8   3   5      408.58      428.84     12.82 o
   9   3   5      289.71      274.10     10.49 o
  10   3   5      222.54      215.78     10.59 o
  11   3   5       28.79       27.49      7.87 o
  -9   4   5       82.04       86.40     11.87 o
  -8   4   5       84.23       84.49     10.95 o
  -7   4   5      500.40      465.28     18.11 o
  -6   4   5      313.99      280.96     21.76 o
  -5   4   5      344.98      330.61     11.12 o
  -4   4   5        0.47        0.55      3.88 o
  -3   4   5       46.46       54.33      4.09 o
  -2   4   5      896.60      905.42     16.23 o
  -1   4   5     1058.24      989.41     17.28 o
   0   4   5     2242.78     2315.01     37.46 o
   1   4   5     1264.93     1219.56     20.65 o
   2   4   5        1.60        2.49      2.06 o
   3   4   5      451.50      421.42      8.78 o
   4   4   5       13.77        5.52      2.49 o
   5   4   5      128.76      143.42      6.42 o
   6   4   5      255.69      246.98      9.00 o
   7   4   5       29.54       29.00      5.03 o
   8   4   5       39.49       45.13      5.44 o
   9   4   5       42.51       59.68      6.37 o
  10   4   5      554.64      551.62     16.46 o
  11   4   5      229.92      282.72     25.14 o
  -8   5   5      373.06      385.06     17.93 o
  -7   5   5       78.36      101.51     17.82 o
  -6   5   5      361.63      352.78     21.29 o
  -5   5   5        0.64       -4.38      4.48 o
  -4   5   5       69.73       78.92      6.15 o
  -3   5   5       10.14       10.09      4.03 o
  -2   5   5     1978.31     1913.62     48.84 o
  -1   5   5      104.54       96.32      4.08 o
   0   5   5     4727.66     4838.70     76.53 o
   1   5   5      102.73      106.05      5.64 o
   2   5   5     1220.86     1225.57     21.13 o
   3   5   5      567.33      554.31     11.05 o
   4   5   5      250.11      215.19      6.28 o
   5   5   5      580.80      617.18     30.34 o
   6   5   5      264.51      262.81     12.14 o
   7   5   5        1.01        6.51      4.64 o
   8   5   5       68.14       73.08      6.20 o
   9   5   5      770.25      678.27     17.88 o
  10   5   5       16.85       16.28      8.65 o
  11   5   5      298.04      269.14     16.07 o
  -8   6   5        1.66       -0.16      8.89 o
  -7   6   5      653.01      641.69     23.19 o
  -6   6   5      121.31      110.71     10.57 o
  -5   6   5      396.73      373.90     13.04 o
  -4   6   5      271.23      266.55     10.54 o
  -3   6   5     1593.13     1510.14     31.52 o
  -2   6   5      148.85      137.11      5.34 o
  -1   6   5     2230.36     2145.53     35.55 o
   0   6   5       60.82       66.25      3.71 o
   1   6   5      177.70      138.34      5.11 o
   2   6   5       13.83        8.20      2.69 o
   3   6   5       61.95       64.18      3.89 o
   4   6   5       51.85       48.21      3.78 o
   6   6   5      201.30      204.38     11.31 o
   7   6   5      432.67      374.98     20.76 o
   8   6   5      393.53      387.53     23.10 o
   9   6   5       33.13       22.52      7.64 o
  10   6   5      310.35      301.21     18.09 o
  11   6   5       24.56       40.63     10.47 o
  -7   7   5       42.62       47.57      9.74 o
  -6   7   5      253.22      263.65     22.93 o
  -5   7   5       20.14       35.08     13.08 o
  -4   7   5      519.80      489.41     14.32 o
  -3   7   5      345.06      312.39     10.52 o
  -2   7   5      441.04      404.18     17.45 o
  -1   7   5      242.40      215.71      6.52 o
   0   7   5     1059.75     1065.79     19.35 o
   1   7   5      278.00      263.82      8.61 o
   2   7   5       27.29       31.03      3.62 o
   3   7   5        1.49       -0.94      3.21 o
   4   7   5      413.36      401.03     14.26 o
   5   7   5     1014.33      999.32     18.99 o
   6   7   5      477.48      452.83     13.06 o
   7   7   5      118.61      116.23     13.78 o
   8   7   5       68.19       47.04      7.63 o
   9   7   5      174.19      162.03     11.55 o
  10   7   5      157.54      157.27     13.08 o
  11   7   5      261.79      259.71     16.37 o
  -6   8   5        0.84        9.38      8.37 o
  -5   8   5       29.38       37.58      7.63 o
  -4   8   5      123.74      122.54     12.62 o
  -3   8   5     3141.51     3100.09     61.09 o
  -2   8   5     2825.71     2779.62     54.87 o
  -1   8   5      337.07      310.66     10.61 o
   0   8   5      666.30      631.34     13.24 o
   1   8   5      279.34      260.98      7.72 o
   2   8   5        0.49        2.36      3.60 o
   3   8   5        2.13        6.89      3.76 o
   4   8   5     1571.92     1558.45     27.57 o
   5   8   5       21.43       26.63      4.58 o
   6   8   5     1258.87     1209.49     32.94 o
   7   8   5      148.69      159.29     10.95 o
   8   8   5       63.63       62.45      9.38 o
   9   8   5       31.72       40.28     17.21 o
  10   8   5      176.01      217.60     14.64 o
  -6   9   5       20.00       21.65     10.06 o
  -5   9   5       22.71       46.83     10.68 o
  -4   9   5       13.06       15.54      6.54 o
  -3   9   5      594.63      577.91     16.69 o
  -2   9   5       94.84       97.46      7.16 o
  -1   9   5      270.34      289.83     10.63 o
   0   9   5      361.67      328.57     11.17 o
   1   9   5      102.94      118.87      5.79 o
   2   9   5      102.04       92.86      6.18 o
   3   9   5      438.53      401.48     10.42 o
   4   9   5      132.32      145.30      7.84 o
   5   9   5      113.83      133.93      9.65 o
   6   9   5        1.58        3.18      6.58 o
   7   9   5      444.23      394.36     16.36 o
   8   9   5       59.11       64.37     10.74 o
   9   9   5       13.77       25.88     11.62 o
  10   9   5       39.71       51.57     17.29 o
  -5  10   5       22.00       30.84     10.32 o
  -4  10   5      273.21      262.95     12.80 o
  -3  10   5        0.06       11.34      7.32 o
  -2  10   5      382.88      368.45     13.38 o
  -1  10   5       45.34       49.73      6.49 o
   0  10   5      606.90      554.39     17.34 o
   1  10   5       12.41       17.53      5.60 o
   2  10   5       14.13       24.37      6.53 o
   3  10   5        1.16        7.69      6.55 o
   4  10   5      736.81      705.17     18.19 o
   5  10   5      101.75      115.32     10.19 o
   6  10   5      384.70      350.66     15.56 o
   7  10   5       45.41       63.99     15.56 o
   8  10   5       17.05       24.89      8.90 o
   9  10   5      133.35      154.69     13.56 o
  -3  11   5      302.45      288.80     13.49 o
  -2  11   5      122.29      140.16     18.37 o
  -1  11   5      291.40      289.46     12.64 o
   0  11   5       30.94       33.12      6.63 o
   1  11   5       31.74       17.90      7.82 o
   2  11   5       63.63       98.32      9.77 o
   3  11   5      193.06      244.10     36.29 o
   4  11   5      215.82      245.44     15.56 o
   5  11   5      555.52      588.82     16.95 o
   6  11   5      571.44      606.28     31.53 o
   7  11   5      331.60      358.31     40.43 o
   8  11   5      169.54      184.39     14.00 o
  -2  12   5        9.14       11.79      9.54 o
  -1  12   5      237.48      245.98     14.88 o
   0  12   5        5.44        1.72      8.55 o
   1  12   5       16.57       20.84      8.81 o
   2  12   5        1.30        5.57     11.78 o
   3  12   5      161.47      164.33     12.50 o
   4  12   5        2.21       11.43      9.04 o
   5  12   5      239.56      246.20     11.61 o
   6  12   5        3.30        7.22      8.40 o
   7  12   5        3.40       14.89      9.59 o
   0  13   5      159.17      214.92     15.45 o
   1  13   5        1.12        0.65      9.60 o
   2  13   5       56.88       84.45     11.64 o
   3  13   5       27.79       77.74     17.09 o
   4  13   5      351.39      411.74     48.52 o
   5  13   5       29.49       40.87     11.45 o
  -3 -10   6        1.45       16.98     18.05 o
  -2 -10   6      127.42      148.61     13.64 o
  -1 -10   6       48.00       46.73     17.30 o
   0 -10   6       13.21       22.92     10.65 o
   1 -10   6      234.62      236.96     15.88 o
  -5  -9   6      328.55      361.01     21.00 o
  -4  -9   6       50.50       58.38      9.31 o
  -3  -9   6      130.72      139.00     10.13 o
  -2  -9   6        0.43        1.81      7.26 o
  -1  -9   6      309.38      286.62     16.04 o
   0  -9   6       60.98       98.57     28.94 o
   1  -9   6        6.12       -2.87      8.78 o
   2  -9   6        8.74       16.41      9.12 o
   3  -9   6        2.66        5.65      9.97 o
   4  -9   6       75.47       84.20     12.35 o
  -7  -8   6       35.58       25.52     10.95 o
  -6  -8   6      219.13      250.85     16.82 o
  -5  -8   6        0.10       -7.15      7.32 o
  -4  -8   6      339.69      319.50     15.88 o
  -3  -8   6      227.52      228.16     10.96 o
  -2  -8   6        7.95       11.15      6.20 o
  -1  -8   6       21.08       29.53      7.56 o
   0  -8   6      277.38      280.38     14.64 o
   1  -8   6       77.27       90.67     10.23 o
   2  -8   6      207.86      198.21     20.72 o
   3  -8   6        9.26        8.54      7.89 o
   4  -8   6        0.21        9.51      8.85 o
   5  -8   6       11.55       20.26     10.91 o
  -7  -7   6      149.92      166.68     14.64 o
  -6  -7   6      848.67      838.06     33.91 o
  -5  -7   6       78.41       74.92     10.25 o
  -4  -7   6      429.00      406.27     18.89 o
  -3  -7   6      146.83      157.68      9.02 o
  -2  -7   6      121.70      129.79      8.04 o
  -1  -7   6       96.77       89.99      7.31 o
   0  -7   6       74.61       77.33     17.81 o
   1  -7   6      160.85      169.88      8.73 o
   2  -7   6       18.60       27.84      7.37 o
   3  -7   6       36.03       43.09      6.74 o
   4  -7   6       90.63      108.14      8.24 o
   5  -7   6      105.13       97.79     10.14 o
   6  -7   6      204.28      205.70     14.71 o
  -8  -6   6       46.81       52.16     11.34 o
  -7  -6   6       19.41       25.16      9.90 o
  -6  -6   6       23.00       30.61     11.01 o
  -5  -6   6       54.33       69.34      8.40 o
  -4  -6   6       64.68       66.23      6.81 o
  -3  -6   6      456.58      467.22     14.03 o
  -2  -6   6       11.45        5.53      5.52 o
  -1  -6   6       23.09       26.25      7.49 o
   0  -6   6      746.33      738.92     17.94 o
   1  -6   6      233.50      222.47     11.56 o
   2  -6   6       33.77       33.77      4.66 o
   3  -6   6      455.40      464.33     17.30 o
   4  -6   6        2.63        1.70      5.01 o
   5  -6   6       21.10       23.76      5.88 o
   6  -6   6      345.48      376.99     17.31 o
   7  -6   6       10.82       23.94      9.44 o
  -9  -5   6        0.71       18.20     19.18 o
  -8  -5   6      241.87      247.13     17.41 o
  -7  -5   6        5.42        6.60      8.67 o
  -6  -5   6      901.93      863.24     45.43 o
  -5  -5   6        0.26        5.38      5.76 o
  -4  -5   6     1884.11     1895.64     38.72 o
  -3  -5   6      177.67      162.85      8.17 o
  -2  -5   6        0.09       -1.04      4.82 o
  -1  -5   6      115.38      111.32      6.81 o
   0  -5   6      151.79      164.02      6.59 o
   1  -5   6        0.07        5.89      3.66 o
   2  -5   6      222.06      203.75      7.37 o
   3  -5   6      192.45      192.21     10.13 o
   4  -5   6        3.76        5.08      4.41 o
   5  -5   6     1495.11     1383.11     30.60 o
   6  -5   6      152.11      148.17     11.35 o
   7  -5   6      184.58      187.97     13.41 o
   8  -5   6       68.02       99.67     38.16 o
  -9  -4   6       10.09        5.28     11.02 o
  -8  -4   6       31.42       48.83     21.95 o
  -7  -4   6      277.63      291.87     16.46 o
  -6  -4   6      286.22      268.89     14.20 o
  -5  -4   6      785.03      703.58     23.92 o
  -4  -4   6       58.43       54.17      6.01 o
  -3  -4   6      141.89      132.64     15.29 o
  -2  -4   6      262.23      279.02      7.87 o
  -1  -4   6       49.37       68.93      4.24 o
   0  -4   6      135.63      133.06      9.87 o
   1  -4   6      194.59      169.50     12.12 o
   2  -4   6      259.43      252.00     13.76 o
   3  -4   6      562.49      580.58     17.26 o
   4  -4   6      111.29      120.26      6.64 o
   5  -4   6        1.00        1.83      4.27 o
   6  -4   6       96.92      101.34      9.63 o
   7  -4   6      190.60      177.19     12.45 o
   8  -4   6        7.36       14.58      8.83 o
   9  -4   6       39.74       50.39     10.13 o
  -9  -3   6       18.25       50.11     11.84 o
  -8  -3   6      120.73      102.42     15.72 o
  -7  -3   6      146.38      154.06     16.86 o
  -6  -3   6      171.60      184.02     11.78 o
  -5  -3   6     1192.39     1229.21     26.74 o
  -4  -3   6      163.34      178.80      6.95 o
  -3  -3   6      638.60      619.09     12.87 o
  -2  -3   6      102.29      109.97      6.85 o
  -1  -3   6        1.18        5.16      3.60 o
   0  -3   6      632.56      655.41     16.87 o
   1  -3   6     1588.24     1636.08     27.85 o
   2  -3   6      473.65      463.32     10.25 o
   3  -3   6      651.64      603.96     15.10 o
   4  -3   6        9.43       18.60      5.87 o
   5  -3   6      526.54      492.81     11.49 o
   6  -3   6       28.89       35.01      6.98 o
   7  -3   6        0.87        3.98      6.56 o
   8  -3   6      270.00      288.26     41.78 o
   9  -3   6        3.10       18.31     12.61 o
  -9  -2   6        0.47       19.35      9.96 o
  -8  -2   6      251.22      253.53     14.48 o
  -7  -2   6        1.38        4.05      7.08 o
  -6  -2   6      558.93      535.79     20.47 o
  -5  -2   6      613.15      628.06     13.83 o
  -4  -2   6     1171.33     1212.77     22.05 o
  -3  -2   6       99.85      113.54      6.20 o
  -2  -2   6       38.38       72.19     16.31 o
  -1  -2   6        1.62        4.23      2.45 o
   0  -2   6     2474.76     2571.36     41.89 o
   1  -2   6       32.30       29.52      3.45 o
   2  -2   6     4951.14     5266.35     83.39 o
   3  -2   6      178.52      184.21      7.17 o
   4  -2   6      714.12      709.76     18.89 o
   5  -2   6      271.71      242.32     11.87 o
   6  -2   6       30.32       35.36      5.25 o
   7  -2   6      622.80      552.19     19.67 o
   8  -2   6       98.09       89.52      9.73 o
   9  -2   6        0.00        2.16      8.03 o
  10  -2   6        1.86       14.17      9.60 o
  -9  -1   6        0.85       11.15     10.67 o
  -8  -1   6        0.41        4.73      8.06 o
  -7  -1   6      594.18      606.96     26.22 o
  -6  -1   6      214.15      201.68      9.12 o
  -5  -1   6     1346.97     1353.71     24.66 o
  -4  -1   6       81.59       78.27      4.70 o
  -3  -1   6        9.11       19.33      3.21 o
  -2  -1   6     1309.92     1370.82     23.54 o
  -1  -1   6     2100.24     2198.89     35.96 o
   0  -1   6      592.06      603.68     11.54 o
   1  -1   6     3444.77     3555.33     65.11 o
   2  -1   6        4.54        5.79      2.29 o
   3  -1   6      329.02      290.30      8.31 o
   4  -1   6       34.35       33.18      3.54 o
   5  -1   6      401.93      412.54      9.52 o
   6  -1   6      833.66      801.83     18.86 o
   7  -1   6      500.69      420.53     22.65 o
   8  -1   6       85.17       74.23      8.73 o
   9  -1   6      174.24      186.73     12.87 o
  10  -1   6      202.93      210.41     14.70 o
  -9   0   6        2.14       15.99     12.66 o
  -8   0   6      285.44      304.79     12.95 o
  -7   0   6      218.88      241.40     10.48 o
  -6   0   6      912.67      875.38     26.51 o
  -5   0   6      438.63      446.89     13.07 o
  -4   0   6      472.17      491.37     10.97 o
  -3   0   6       58.40       66.38      5.11 o
  -2   0   6     4758.17     5328.80     84.12 o
  -1   0   6      278.89      318.63      8.21 o
   0   0   6     1527.12     1497.08     24.98 o
   1   0   6     1602.91     1574.26     26.21 o
   2   0   6     1787.16     1750.18     28.95 o
   3   0   6      507.99      491.63      9.90 o
   4   0   6      483.16      504.43     10.37 o
   5   0   6      616.82      599.98     14.91 o
   6   0   6     1687.12     1675.56     34.17 o
   7   0   6      518.59      520.63     14.32 o
   8   0   6     1164.60     1082.06     31.65 o
   9   0   6      293.05      259.06     14.25 o
  10   0   6      158.31      150.67     15.83 o
  11   0   6        1.10        0.14      9.12 o
  -9   1   6      182.43      197.86     13.76 o
  -8   1   6      372.07      396.58     16.77 o
  -7   1   6      333.42      322.18     12.11 o
  -6   1   6      649.26      666.39     17.20 o
  -5   1   6      869.92      870.45     20.31 o
  -4   1   6      257.11      244.27      7.45 o
  -3   1   6       31.85       45.30      3.55 o
  -2   1   6     4323.39     4529.72     82.81 o
  -1   1   6     5413.90     5766.00    104.31 o
   0   1   6    11563.45    11903.44    212.21 o
   1   1   6      681.68      627.87     17.10 o
   2   1   6     2028.39     2075.51     38.70 o
   3   1   6     1289.67     1376.87     23.18 o
   4   1   6      289.08      296.45      6.90 o
   5   1   6      122.29      125.80      6.13 o
   6   1   6     1307.70     1193.47     61.22 o
   7   1   6       80.26       82.10      6.15 o
   8   1   6      220.85      204.96      8.98 o
   9   1   6       17.73       25.22      5.97 o
  10   1   6      226.38      257.64     32.58 o
  11   1   6      132.67      164.03     27.68 o
  -9   2   6       15.14       46.28     10.06 o
  -8   2   6       11.28       10.00      7.65 o
  -7   2   6      336.04      342.03     15.30 o
  -6   2   6       52.51       47.72      6.69 o
  -5   2   6      751.88      746.73     18.16 o
  -4   2   6       56.44       48.03      5.07 o
  -3   2   6       26.28       19.12      4.19 o
  -2   2   6      201.77      197.91      6.98 o
  -1   2   6     3872.90     3861.01     70.74 o
   0   2   6        5.14        8.30      2.65 o
   1   2   6     3815.71     3830.35     60.69 o
   2   2   6      207.25      215.69      7.24 o
   3   2   6      155.98      114.23      4.34 o
   4   2   6       91.33      120.36     10.31 o
   5   2   6      303.67      258.08     17.37 o
   6   2   6      439.92      430.76     12.20 o
   7   2   6      365.70      350.59     11.10 o
   8   2   6       31.48       30.20      5.09 o
   9   2   6      363.88      340.11     23.84 o
  10   2   6       21.93       24.28      6.71 o
  11   2   6       51.97       58.20     10.28 o
  -9   3   6        2.77        8.55     15.42 o
  -8   3   6      206.21      246.66     14.69 o
  -7   3   6        4.90       11.43      7.11 o
  -6   3   6      546.76      539.97     18.88 o
  -5   3   6       48.02       44.49      5.76 o
  -4   3   6      431.38      420.41     10.92 o
  -3   3   6       13.61       11.95      3.33 o
  -2   3   6     1266.68     1217.42     21.03 o
  -1   3   6       25.47       27.85      2.27 o
   0   3   6     2055.97     1951.22     31.86 o
   1   3   6       83.86       80.30      3.36 o
   2   3   6     4775.83     4946.21     77.97 o
   3   3   6      566.04      598.38     11.48 o
   4   3   6      233.14      263.33     10.17 o
   5   3   6       14.45       11.97      4.66 o
   6   3   6      712.21      713.52     17.09 o
   7   3   6      377.92      352.26     11.29 o
   8   3   6      644.28      606.67     16.09 o
   9   3   6      293.64      278.24     10.93 o
  10   3   6       39.79       32.32      6.44 o
  11   3   6      174.40      209.53     20.70 o
  -8   4   6       76.36       76.59     10.82 o
  -7   4   6      368.78      372.82     16.56 o
  -6   4   6      343.38      324.09     14.66 o
  -5   4   6      198.27      193.23     10.60 o
  -4   4   6       49.77       56.27      6.03 o
  -3   4   6       91.01       85.20      4.88 o
  -2   4   6      454.92      393.79     21.90 o
  -1   4   6     2200.64     2240.91     36.66 o
   0   4   6     1284.39     1258.49     21.44 o
   1   4   6     2606.54     2676.11     43.19 o
   2   4   6      140.13      126.63      4.47 o
   3   4   6        1.43       -1.46      2.30 o
   4   4   6      271.64      274.72      7.90 o
   5   4   6      620.22      608.50     25.26 o
   6   4   6     1076.02     1013.91     22.49 o
   7   4   6      859.51      829.07     19.73 o
   8   4   6     1677.56     1489.69     31.85 o
   9   4   6       57.67       60.29      6.43 o
  10   4   6      250.03      221.87     10.52 o
  11   4   6       29.44       46.46      7.90 o
  -8   5   6        0.56       10.81     14.30 o
  -7   5   6      275.09      301.50     34.72 o
  -6   5   6       11.30       19.45      7.35 o
  -5   5   6      249.94      262.20     13.04 o
  -4   5   6      109.55      103.22      7.11 o
  -3   5   6      173.82      172.78     10.54 o
  -2   5   6      432.18      406.18      9.26 o
  -1   5   6     1717.20     1669.78     28.17 o
   0   5   6       44.38       33.45      3.00 o
   1   5   6      973.16      926.62     16.65 o
   2   5   6      710.61      729.11     13.74 o
   3   5   6      228.20      224.06      6.33 o
   4   5   6       32.02       22.91      3.25 o
   5   5   6      324.68      274.90      7.78 o
   6   5   6       23.90       26.95      5.07 o
   7   5   6      718.64      760.46     18.53 o
   8   5   6      230.57      208.38     12.66 o
   9   5   6      171.27      197.87      9.75 o
  10   5   6        6.23        1.33      5.86 o
  11   5   6        0.41       13.49     12.31 o
  -7   6   6       11.80       15.37      9.87 o
  -6   6   6      188.15      215.84     13.32 o
  -5   6   6      127.78      127.01     19.61 o
  -4   6   6      173.65      173.90     12.87 o
  -3   6   6       69.09       66.98      5.79 o
  -2   6   6      629.57      610.83     12.55 o
  -1   6   6        1.13        0.62      2.93 o
   0   6   6     2967.65     3011.93     48.94 o
   1   6   6        0.25       -2.64      2.64 o
   2   6   6      901.92      921.42     17.04 o
   3   6   6        9.26        8.44      2.95 o
   4   6   6        3.22        5.83      3.27 o
   5   6   6      189.71      172.18      7.92 o
   6   6   6      936.23      895.32     20.79 o
   7   6   6      168.01      166.33      8.60 o
   8   6   6     1805.01     1660.81     35.48 o
   9   6   6       83.08       95.64      7.79 o
  10   6   6       26.79       23.88      9.03 o
  11   6   6       24.93       52.28     10.60 o
  -7   7   6       41.55       72.36     19.66 o
  -6   7   6       54.93       56.97      9.97 o
  -5   7   6        2.27        5.26      7.08 o
  -4   7   6      137.99      147.19     10.82 o
  -3   7   6      314.81      308.97     10.71 o
  -2   7   6        6.94        8.75      4.47 o
  -1   7   6     1744.43     1698.48     29.28 o
   0   7   6       78.16       73.96      5.48 o
   1   7   6      877.13      859.49     16.32 o
   2   7   6      106.68      108.22      4.96 o
   3   7   6      390.55      338.71     19.66 o
   4   7   6       71.64       69.99      4.88 o
   5   7   6     2605.39     2686.11     44.82 o
   8   7   6      253.53      225.12     31.33 o
   9   7   6      179.51      216.72     13.52 o
  10   7   6        1.34       14.40      9.33 o
  11   7   6        8.45       19.04     17.77 o
  -6   8   6        5.40       10.37      8.75 o
  -5   8   6      153.54      166.56     17.59 o
  -4   8   6        5.57        6.96      7.40 o
  -3   8   6       23.59       27.22      5.67 o
  -2   8   6        4.35        3.21      4.50 o
  -1   8   6      107.38      100.29      6.55 o
   0   8   6      657.90      627.07     13.28 o
   1   8   6      588.94      540.53     15.89 o
   2   8   6        4.91       12.02      4.29 o
   3   8   6      478.46      452.25     14.20 o
   4   8   6       88.44       88.98      6.42 o
   5   8   6      737.37      721.98     24.39 o
   6   8   6     1342.65     1344.51     29.26 o
   7   8   6      583.11      568.38     19.98 o
   8   8   6      148.30      155.14     11.61 o
   9   8   6       27.31       30.69      9.78 o
  10   8   6       18.76       27.25     14.49 o
  -5   9   6      113.42      128.87     13.05 o
  -4   9   6       38.31       45.52      9.40 o
  -3   9   6      182.51      163.41      9.08 o
  -2   9   6      857.52      801.97     20.22 o
  -1   9   6        0.21       -4.18      4.39 o
   0   9   6      120.05      133.45      7.50 o
   1   9   6       10.85       15.03      3.93 o
   2   9   6       56.46       64.97      9.34 o
   3   9   6       82.67       90.13     11.03 o
   4   9   6      110.04      108.66      6.10 o
   6   9   6      840.59      831.35     25.39 o
   7   9   6       72.08       76.54      8.73 o
   8   9   6      277.71      284.05     15.14 o
   9   9   6        4.29       14.06      9.39 o
  10   9   6      176.63      239.63     16.10 o
  -4  10   6       79.76       93.22     12.52 o
  -3  10   6      233.27      229.13     11.51 o
  -2  10   6       27.21       22.59      6.34 o
  -1  10   6      667.40      639.82     17.57 o
   0  10   6        1.21        1.78      5.27 o
   1  10   6      358.90      309.30     11.35 o
   2  10   6       42.45       34.53      5.69 o
   3  10   6       77.08      101.92      7.31 o
   4  10   6        5.24        8.08      5.20 o
   5  10   6     1334.84     1363.24     30.02 o
   6  10   6        4.34        9.83      7.26 o
   7  10   6      189.81      177.16     12.60 o
   8  10   6       22.80       22.57      8.73 o
   9  10   6      132.71      148.60     13.34 o
  -3  11   6       19.98       27.38     10.24 o
  -2  11   6       86.75       89.43      8.80 o
  -1  11   6       61.52       80.05     10.92 o
   0  11   6        2.44        2.72      5.81 o
   1  11   6      162.60      164.61     11.29 o
   2  11   6      264.42      278.88     14.40 o
   3  11   6        4.53        8.36     11.30 o
   4  11   6      539.44      539.57     18.72 o
   5  11   6       88.18       91.75      8.47 o
   6  11   6      145.61      147.26     11.67 o
   7  11   6       24.72       60.05     14.60 o
   8  11   6      104.36      118.49     13.48 o
  -2  12   6        3.12       15.02     10.16 o
  -1  12   6       54.12       57.55     10.83 o
   0  12   6       97.59       97.78     14.44 o
   1  12   6        0.36       -0.30      7.88 o
   2  12   6       19.89       26.94     16.76 o
   3  12   6      273.69      269.53     15.31 o
   4  12   6      120.01      160.26     12.56 o
   5  12   6      253.95      276.27     18.92 o
   6  12   6      159.45      200.81     35.55 o
   7  12   6       24.54       47.94     23.36 o
   1  13   6        1.86        7.01      9.67 o
   2  13   6       54.30       67.03     11.36 o
   3  13   6        0.18       13.06     15.23 o
   4  13   6      184.59      227.03     16.32 o
   5  13   6      133.13      150.79     18.49 o
  -4  -9   7      397.94      381.08     19.90 o
  -3  -9   7       91.69      133.92     16.68 o
  -2  -9   7      287.67      272.27     16.37 o
  -1  -9   7       24.68       23.62     11.68 o
   0  -9   7        1.63       20.04      9.99 o
   1  -9   7        9.18       30.66     10.27 o
   2  -9   7      235.71      258.59     19.13 o
   3  -9   7       12.38       29.24     10.93 o
  -6  -8   7        3.16       27.86     11.16 o
  -5  -8   7       99.66      112.87     13.22 o
  -4  -8   7       44.36       55.68     11.00 o
  -3  -8   7      442.23      461.88     16.04 o
  -2  -8   7      103.04      110.53      9.10 o
  -1  -8   7       19.19       18.05      7.04 o
   0  -8   7      173.25      180.63     13.01 o
   1  -8   7       51.42       85.87     21.34 o
   2  -8   7       30.12       48.25      9.63 o
   3  -8   7      500.25      513.97     29.88 o
   4  -8   7       28.35       30.58     10.61 o
  -7  -7   7        0.10       -0.76     15.76 o
  -6  -7   7      235.45      241.08     16.56 o
  -5  -7   7      321.12      314.37     17.08 o
  -4  -7   7      347.49      346.38     17.06 o
  -3  -7   7      216.60      200.44     10.32 o
  -2  -7   7      323.54      328.98     12.38 o
  -1  -7   7      403.67      409.59     13.66 o
   0  -7   7      184.49      184.05      9.41 o
   1  -7   7      120.54      119.84     10.45 o
   2  -7   7      476.72      489.11     21.62 o
   3  -7   7      254.26      268.28     22.71 o
   4  -7   7       89.62      116.11     10.78 o
   5  -7   7      116.47      125.63     13.08 o
   6  -7   7       51.51       44.76     10.86 o
  -7  -6   7       41.11       41.66     11.75 o
  -6  -6   7      266.13      279.40     16.15 o
  -5  -6   7       38.84       58.42     10.26 o
  -4  -6   7      523.94      498.27     19.43 o
  -3  -6   7      322.48      335.04     12.38 o
  -2  -6   7      230.26      220.11     10.00 o
  -1  -6   7      188.62      191.72      8.97 o
   0  -6   7      886.35      874.14     20.81 o
   1  -6   7      135.00      132.38     20.84 o
   2  -6   7     1766.58     1786.09     32.00 o
   3  -6   7      340.12      326.00     12.23 o
   4  -6   7     1169.60     1159.75     27.05 o
   5  -6   7       50.10       54.78      9.55 o
   6  -6   7       17.72       20.35      9.25 o
   7  -6   7       25.53       27.84     10.31 o
  -8  -5   7        0.61        6.63     10.78 o
  -7  -5   7        1.39       13.33     15.72 o
  -6  -5   7       22.43       30.38      9.26 o
  -5  -5   7      329.70      320.63     24.04 o
  -4  -5   7       27.23       24.31      7.83 o
  -3  -5   7      352.36      335.07     18.56 o
  -2  -5   7        1.18        3.71      4.97 o
  -1  -5   7       28.58       33.29      5.36 o
   0  -5   7       71.88       78.29      8.92 o
   1  -5   7      955.70      913.86     20.74 o
   2  -5   7      334.24      348.18      9.66 o
   3  -5   7      390.03      395.57     10.44 o
   4  -5   7       56.33       56.44      6.36 o
   5  -5   7      441.86      472.28     18.69 o
   6  -5   7        0.90        5.09      7.17 o
   7  -5   7       22.42       31.68      8.94 o
   8  -5   7       50.91       79.18     12.04 o
  -8  -4   7        5.93        8.43     22.63 o
  -7  -4   7        6.95       16.26      9.30 o
  -6  -4   7      229.91      229.05     13.74 o
  -5  -4   7        6.22        8.58      7.50 o
  -4  -4   7     1341.90     1287.85     40.82 o
  -3  -4   7      107.47      109.65      7.01 o
  -2  -4   7      326.12      327.31     17.77 o
  -1  -4   7       43.92       42.61      4.06 o
   0  -4   7      488.65      505.03     12.19 o
   1  -4   7       15.02       23.33      4.47 o
   2  -4   7     1459.00     1399.67     25.08 o
   3  -4   7       44.87       42.09      4.50 o
   4  -4   7     1103.74     1106.44     21.13 o
   5  -4   7       32.23       38.65      7.22 o
   6  -4   7       11.58       12.46      6.86 o
   7  -4   7       23.73       30.20      8.74 o
   8  -4   7       63.79       53.25     10.43 o
  -9  -3   7       18.62       89.04     36.53 o
  -8  -3   7       22.16       17.65     10.05 o
  -7  -3   7      294.47      262.00     14.98 o
  -6  -3   7      298.18      266.41     14.05 o
  -5  -3   7      333.42      309.77     14.22 o
  -4  -3   7      556.73      531.34     18.67 o
  -3  -3   7      802.98      790.05     15.90 o
  -2  -3   7       80.43       93.15      5.02 o
  -1  -3   7       39.53       37.65      3.91 o
   0  -3   7      309.61      276.78     16.42 o
   1  -3   7     1514.51     1525.34     42.91 o
   2  -3   7     1798.18     1826.41     31.26 o
   3  -3   7     1085.14     1127.93     24.13 o
   4  -3   7      242.85      241.28      7.83 o
   5  -3   7       79.00      102.74      7.93 o
   6  -3   7       41.22       30.53      7.27 o
   7  -3   7       34.17       50.07      8.27 o
   8  -3   7      608.96      613.73     23.14 o
   9  -3   7       41.06       30.32      9.28 o
  -9  -2   7       72.66       94.79     21.65 o
  -8  -2   7       80.41      119.01     12.29 o
  -7  -2   7       28.42       31.74      8.97 o
  -6  -2   7        1.09        7.19      7.60 o
  -5  -2   7      234.49      230.73     12.47 o
  -4  -2   7       12.48       12.61      4.76 o
  -3  -2   7      215.51      213.96      8.14 o
  -2  -2   7      127.17      134.34      5.75 o
  -1  -2   7      138.65      138.90      5.44 o
   0  -2   7       87.85       97.63      4.59 o
   1  -2   7      552.60      506.31     10.77 o
   2  -2   7      329.05      306.15     12.17 o
   4  -2   7      167.25      167.56     11.47 o
   5  -2   7      182.06      176.10      8.14 o
   6  -2   7      149.53      157.24     10.38 o
   7  -2   7      133.90      146.34     10.93 o
   8  -2   7        4.17        3.91      9.55 o
   9  -2   7      202.23      203.72     14.05 o
  10  -2   7      125.68      152.06     13.94 o
  -9  -1   7       59.73       76.20     13.65 o
  -8  -1   7        0.52        4.35     16.42 o
  -7  -1   7      218.89      228.08     13.69 o
  -6  -1   7      327.34      318.96     11.66 o
  -5  -1   7       55.27       66.43      8.19 o
  -4  -1   7      778.85      761.78     29.86 o
  -3  -1   7       74.03       80.11      5.98 o
  -2  -1   7       76.03       68.78      4.33 o
  -1  -1   7       19.65       17.15      2.98 o
   0  -1   7     1129.12     1096.78     19.37 o
   1  -1   7       17.32       15.85      2.95 o
   2  -1   7     2248.24     2221.94     41.98 o
   3  -1   7       13.56       17.33      3.15 o
   4  -1   7      752.02      706.96     15.91 o
   5  -1   7       34.35       42.15      5.03 o
   6  -1   7      299.82      289.67     10.15 o
   7  -1   7       55.30       52.92      6.03 o
   8  -1   7     1209.44     1164.56     33.97 o
   9  -1   7        5.76        3.98      7.67 o
  10  -1   7      559.91      559.84     22.55 o
  -9   0   7      123.18      144.64     18.50 o
  -8   0   7       93.15      118.75     19.26 o
  -7   0   7       15.62       23.74      6.62 o
  -6   0   7       11.04       12.67      5.46 o
  -5   0   7      257.75      261.14     10.11 o
  -4   0   7      555.76      523.58     14.10 o
  -3   0   7      169.63      176.61      7.91 o
  -2   0   7      247.46      238.31      8.45 o
  -1   0   7      847.14      833.03     18.04 o
   0   0   7     1356.33     1359.91     23.21 o
   1   0   7     1523.47     1456.04     24.72 o
   2   0   7       16.83       16.97      2.94 o
   3   0   7     2917.48     3053.30     49.37 o
   4   0   7      124.51      119.38      5.05 o
   5   0   7      230.23      216.76      8.48 o
   6   0   7      987.00      966.88     21.87 o
   7   0   7      281.77      306.82     23.82 o
   8   0   7      352.94      326.08     11.62 o
   9   0   7      699.08      639.08     42.38 o
  10   0   7      454.44      437.25     19.55 o
  -9   1   7       12.99       24.58     10.33 o
  -8   1   7       11.25       22.83      8.43 o
  -7   1   7       39.10       48.93      7.00 o
  -6   1   7      233.76      234.01     25.75 o
  -5   1   7      627.85      583.54     15.39 o
  -4   1   7       15.82       12.30      7.02 o
  -3   1   7      205.86      197.36     12.67 o
  -2   1   7       11.15       29.87      9.44 o
  -1   1   7     3098.65     3198.01     59.52 o
   0   1   7     3469.54     3570.69     65.92 o
   1   1   7     1115.10     1096.01     26.98 o
   2   1   7      517.41      486.56      9.90 o
   3   1   7     1275.95     1325.41     25.95 o
   4   1   7      198.94      197.32     16.91 o
   5   1   7        1.74        4.26      3.75 o
   6   1   7      168.56      171.19     12.13 o
   7   1   7     1065.68     1035.38     23.41 o
   8   1   7      479.96      467.38     14.06 o
   9   1   7      545.32      521.74     15.69 o
  10   1   7      185.51      181.33     12.97 o
  11   1   7      135.72      172.72     19.40 o
  -9   2   7      400.64      412.64     19.73 o
  -8   2   7       24.83       31.80      9.06 o
  -7   2   7        5.50        7.38      7.27 o
  -6   2   7      175.44      174.22      9.27 o
  -5   2   7       96.95       91.82      8.06 o
  -4   2   7      231.11      220.52      9.16 o
  -3   2   7      383.76      382.91     11.32 o
  -2   2   7        9.50       10.30      3.61 o
  -1   2   7        1.64        2.38      3.17 o
   0   2   7     3037.87     3095.96     57.53 o
   1   2   7      385.89      330.92      7.31 o
   2   2   7      751.20      708.40     13.17 o
   3   2   7       61.67       60.47      4.76 o
   4   2   7       13.63        6.80      3.42 o
   5   2   7       63.49       59.07      5.08 o
   6   2   7      364.34      351.42     11.07 o
   7   2   7     1071.14     1029.25     23.27 o
   8   2   7     1123.38     1099.76     25.11 o
   9   2   7       15.38       26.58      5.88 o
  10   2   7      183.27      171.03      9.97 o
  11   2   7       78.02      116.57     16.18 o
  -8   3   7      131.22      146.90     12.80 o
  -7   3   7       13.23       23.21      9.43 o
  -6   3   7       43.40       58.71      8.29 o
  -5   3   7        0.68        1.22      4.73 o
  -4   3   7      176.76      174.63      8.33 o
  -3   3   7       34.59       30.69      5.30 o
  -2   3   7      352.71      314.82      9.61 o
  -1   3   7      917.83      894.90     19.12 o
   0   3   7        0.29       -0.73      2.75 o
   1   3   7     1803.49     1744.94     29.51 o
   2   3   7       19.16       24.18      2.75 o
   3   3   7     3677.07     4054.41     64.69 o
   4   3   7        6.00        9.93      3.88 o
   5   3   7      113.13       94.75      5.73 o
   6   3   7        1.29       -2.87      4.18 o
   7   3   7     3871.77     3854.39     73.55 o
   8   3   7       32.00       29.81      5.25 o
   9   3   7     1096.05     1017.59     24.29 o
  10   3   7        3.63        1.69      6.08 o
  11   3   7       93.25      123.34     10.32 o
  -8   4   7        2.90       14.01      9.03 o
  -7   4   7        4.88        7.20      7.52 o
  -6   4   7        1.29        3.65      6.73 o
  -5   4   7      911.93      898.82     30.35 o
  -4   4   7        0.56        1.48      4.79 o
  -2   4   7       94.58       81.80      4.61 o
  -1   4   7      188.17      187.51      7.38 o
   0   4   7      384.08      357.09      7.93 o
   1   4   7       46.51       48.81      3.23 o
   2   4   7       63.16       47.42      4.68 o
   3   4   7       73.59       66.79      4.98 o
   4   4   7      382.19      408.52     18.77 o
   5   4   7      134.51      133.97      9.86 o
   6   4   7      593.61      600.42     19.07 o
   7   4   7       26.55       31.24      5.17 o
   8   4   7      230.71      252.62      9.93 o
   9   4   7       19.02       36.43      5.97 o
  10   4   7      349.78      341.64     13.23 o
  11   4   7       27.24       32.55      9.59 o
  -8   5   7        1.27       19.19      9.46 o
  -7   5   7        5.20       19.07     16.51 o
  -6   5   7      135.04      120.51     11.14 o
  -5   5   7       56.22       54.62      8.12 o
  -4   5   7      276.12      251.72     12.46 o
  -3   5   7      231.27      235.14     10.77 o
  -2   5   7      129.21      134.33      6.38 o
  -1   5   7     2861.86     2872.24     46.77 o
   0   5   7      226.61      193.38     11.86 o
   1   5   7     1037.70     1042.99     18.66 o
   2   5   7      686.97      691.78     13.33 o
   3   5   7       55.13       60.60      4.68 o
   4   5   7      741.48      743.30     18.57 o
   5   5   7      349.37      315.34     20.97 o
   6   5   7      425.02      398.73     29.02 o
   7   5   7      919.46      862.10     33.52 o
   8   5   7      596.82      533.64     15.39 o
   9   5   7       51.55       54.89      6.72 o
  10   5   7       33.77       31.15      7.15 o
  11   5   7       51.50       60.91     11.25 o
  -7   6   7       38.29       39.01     10.31 o
  -6   6   7      362.29      374.11     17.30 o
  -5   6   7      590.08      589.14     21.20 o
  -4   6   7      131.78      119.23     15.50 o
  -3   6   7      312.94      307.17     13.66 o
  -2   6   7      304.10      275.92      7.70 o
  -1   6   7      476.92      488.92     10.73 o
   0   6   7       53.01       71.70      4.24 o
   1   6   7       61.13       50.23      3.71 o
   2   6   7      156.37      171.59      6.19 o
   3   6   7      264.83      256.64      7.45 o
   4   6   7      756.78      742.79     14.75 o
   5   6   7      379.03      370.43     15.69 o
   6   6   7      349.56      350.67     11.51 o
   7   6   7      622.56      648.65     17.12 o
   8   6   7      188.83      192.51      9.60 o
   9   6   7      282.30      266.40     11.91 o
  10   6   7       91.66       96.69     11.31 o
  11   6   7        1.14       -0.99      9.29 o
  -7   7   7        7.59       17.80      9.62 o
  -6   7   7       14.53       18.25      9.17 o
  -5   7   7      282.54      285.79     15.34 o
  -4   7   7      188.84      198.96     24.61 o
  -3   7   7      151.33      140.32     10.38 o
  -2   7   7       42.01       41.56      6.02 o
  -1   7   7      226.36      212.87      6.97 o
   0   7   7      110.32      106.93      6.06 o
   1   7   7      126.18      120.09      6.36 o
   2   7   7      165.06      170.66      7.44 o
   3   7   7      870.27      839.91     36.49 o
   4   7   7      805.60      765.48     27.31 o
   5   7   7      864.07      845.58     19.91 o
   6   7   7     1314.58     1289.23     28.07 o
   7   7   7        0.12       -1.93      6.17 o
   8   7   7      507.59      471.38     14.94 o
   9   7   7       10.64       17.47      9.24 o
  10   7   7        5.24        7.66      8.98 o
  11   7   7       53.84       50.91     11.95 o
  -6   8   7      260.31      275.16     17.18 o
  -5   8   7       83.52       93.78     11.46 o
  -4   8   7      369.15      368.78     16.92 o
  -3   8   7      308.61      310.95     15.12 o
  -2   8   7       22.47       23.86      5.10 o
  -1   8   7       53.46       53.74      5.47 o
   0   8   7       64.87       65.09      4.57 o
   1   8   7       34.40       40.42      4.25 o
   2   8   7      118.80      127.79      5.88 o
   3   8   7      843.09      823.16     16.88 o
   4   8   7       67.84       67.21      5.81 o
   5   8   7       39.02       50.19     10.47 o
   6   8   7       11.38       10.35      4.99 o
   7   8   7      388.36      370.20     15.65 o
   8   8   7        4.48        5.21      7.58 o
   9   8   7        1.01        4.10      8.04 o
  10   8   7       11.91       33.28     17.15 o
  -5   9   7      139.81      142.13     13.48 o
  -4   9   7      241.52      238.12     14.96 o
  -3   9   7      339.20      332.03     16.47 o
  -2   9   7      143.57      141.58     16.95 o
  -1   9   7        2.98        3.47      4.84 o
   0   9   7       46.00       38.99      5.52 o
   1   9   7      127.97      136.26      6.25 o
   2   9   7       12.21       12.16      4.45 o
   3   9   7       64.63       71.87      5.26 o
   4   9   7       61.78       58.88      5.10 o
   5   9   7        0.27       -1.39      4.51 o
   6   9   7      292.72      334.89     14.97 o
   7   9   7      350.96      355.21     16.10 o
   8   9   7      151.42      164.37     12.38 o
   9   9   7       85.74       85.51     11.24 o
  10   9   7        2.51        0.80     10.32 o
  -4  10   7       21.48       35.98     10.45 o
  -3  10   7      226.55      233.73     14.81 o
  -2  10   7        3.56       10.54      8.67 o
  -1  10   7       19.03       18.89      6.05 o
   0  10   7      215.30      198.32      9.64 o
   1  10   7      555.12      526.19     15.21 o
   2  10   7        2.29       -0.11      7.03 o
   3  10   7     1007.50      958.54     19.31 o
   4  10   7      111.66      113.97      7.69 o
   5  10   7      305.05      304.14     30.21 o
   6  10   7      452.39      482.73     23.13 o
   7  10   7        2.58       33.12     11.95 o
   8  10   7        0.54        3.36      8.32 o
   9  10   7       72.60       90.59     12.27 o
  -3  11   7       25.54       20.44     10.46 o
  -2  11   7       41.88       70.01     16.29 o
  -1  11   7       22.06       21.77      6.96 o
   0  11   7      108.70      120.97      8.95 o
   1  11   7        0.14        2.06      5.98 o
   2  11   7      198.64      203.55     12.41 o
   3  11   7        1.32       16.28      7.29 o
   4  11   7      175.68      178.43      9.39 o
   5  11   7      289.15      270.69     13.98 o
   6  11   7       11.49       24.12      8.45 o
   7  11   7      178.20      215.78     14.23 o
   8  11   7       12.47       36.98     10.74 o
  -1  12   7      114.82      138.56     14.50 o
   0  12   7       10.25       22.26     10.39 o
   1  12   7      184.56      204.83     14.00 o
   2  12   7        1.20        2.16      7.98 o
   3  12   7       23.90       26.19      9.40 o
   4  12   7       88.97       99.53     11.46 o
   5  12   7       22.86       22.50      9.09 o
   6  12   7      154.78      167.22     13.13 o
   7  12   7       24.83       27.31     10.62 o
   1  13   7      220.92      269.29     16.56 o
   2  13   7      102.41      156.82     18.56 o
   3  13   7      106.87      135.64     13.47 o
   4  13   7       14.01       27.89     10.74 o
   5  13   7      119.08      119.99     17.54 o
  -2  -9   8       16.55       11.14     10.93 o
  -1  -9   8       26.75       59.66     12.80 o
   0  -9   8       17.01       41.26     12.11 o
   1  -9   8        3.64       23.68     10.83 o
  -4  -8   8      143.74      139.00     13.84 o
  -3  -8   8       34.36       47.30     11.16 o
  -2  -8   8      680.21      656.26     24.75 o
  -1  -8   8       29.26       50.70      8.89 o
   0  -8   8       84.34       98.79     11.65 o
   1  -8   8       21.92       23.29      9.72 o
   2  -8   8      224.93      250.64     17.19 o
   3  -8   8       14.23       37.93     15.24 o
  -6  -7   8       28.09       84.33     50.68 o
  -5  -7   8       59.56       82.22     17.51 o
  -4  -7   8        5.92       11.81      9.82 o
  -3  -7   8      151.37      171.17     14.63 o
  -2  -7   8      190.58      184.30     10.41 o
  -1  -7   8      399.74      400.48     14.18 o
   0  -7   8       59.46       68.04      7.93 o
   1  -7   8       15.58       25.20      8.09 o
   2  -7   8       19.07       20.12      8.40 o
   3  -7   8      372.64      376.85     17.45 o
   4  -7   8       76.66      111.64     12.09 o
   5  -7   8      374.90      386.02     31.61 o
  -7  -6   8      157.63      139.82     22.91 o
  -6  -6   8       10.15        3.89     10.12 o
  -5  -6   8       25.06       17.17     10.22 o
  -4  -6   8       38.34       30.49     10.02 o
  -3  -6   8      184.05      184.01     12.88 o
  -2  -6   8       40.47       46.45      7.31 o
  -1  -6   8      223.32      224.47     12.63 o
   0  -6   8      176.61      189.38     13.87 o
   1  -6   8       71.24       82.64      7.40 o
   2  -6   8      977.94     1002.24     26.28 o
   3  -6   8      195.09      212.31     10.43 o
   4  -6   8      167.10      188.37     12.01 o
   5  -6   8      289.63      315.45     29.21 o
   6  -6   8        2.03       41.69     10.44 o
  -7  -5   8       92.06      122.56     13.81 o
  -6  -5   8        8.76       -0.77      9.35 o
  -5  -5   8      137.20      141.63     12.49 o
  -4  -5   8       91.41      103.98     11.12 o
  -3  -5   8       25.65       29.91      8.23 o
  -2  -5   8       83.52       64.97     11.01 o
  -1  -5   8      106.36      112.43      7.29 o
   0  -5   8       53.13       63.59      6.27 o
   1  -5   8        6.17        9.51      3.98 o
   2  -5   8     1055.23     1062.19     24.00 o
   3  -5   8        2.53        1.64      4.28 o
   4  -5   8      293.55      313.44     11.80 o
   5  -5   8       61.43      107.20     29.37 o
   6  -5   8        7.29        1.01      7.42 o
   7  -5   8       17.43       17.57      9.36 o
  -8  -4   8      579.48      600.41     24.69 o
  -7  -4   8        7.64        3.38      9.47 o
  -6  -4   8      105.07      110.09     12.14 o
  -5  -4   8       52.75       74.45     14.62 o
  -4  -4   8        3.76       -3.99      7.41 o
  -3  -4   8       53.77       57.69     10.30 o
  -2  -4   8       30.43       21.06      6.74 o
  -1  -4   8       31.54       32.58      5.43 o
   0  -4   8      205.91      196.82      7.21 o
   1  -4   8      389.73      387.37     10.00 o
   2  -4   8       70.05       75.45      5.11 o
   3  -4   8      500.03      500.11     12.02 o
   4  -4   8       21.90       26.78      6.44 o
   5  -4   8      871.97      835.68     26.60 o
   6  -4   8      105.17       96.58      9.86 o
   7  -4   8       61.64       72.25     10.21 o
   8  -4   8       39.34       58.96     11.65 o
  -8  -3   8       13.84       -0.41     11.65 o
  -7  -3   8      116.33      150.12     27.19 o
  -6  -3   8       54.83       76.26     15.97 o
  -5  -3   8        0.93        8.80      7.52 o
  -4  -3   8       17.46       26.61      8.57 o
  -3  -3   8      749.07      722.57     22.55 o
  -2  -3   8        0.39       -2.62      4.33 o
  -1  -3   8      255.88      256.20      8.06 o
   0  -3   8        2.53        4.65      3.65 o
   1  -3   8       14.65       30.95      4.91 o
   2  -3   8      471.52      420.15     10.35 o
   3  -3   8       13.63       17.07      3.96 o
   4  -3   8      513.34      497.15     11.82 o
   5  -3   8       64.30       69.10      6.28 o
   6  -3   8       41.38       43.28     17.45 o
   7  -3   8       31.61       25.62      7.76 o
   8  -3   8      233.64      218.00     14.70 o
   9  -3   8       25.86       37.10     10.42 o
  -8  -2   8      426.66      413.75     27.08 o
  -7  -2   8       39.12       35.52      9.93 o
  -6  -2   8        8.46       10.11      8.00 o
  -5  -2   8        1.87       -1.45      7.11 o
  -4  -2   8      145.58      156.29     11.29 o
  -3  -2   8      197.61      188.75      8.59 o
  -2  -2   8      126.19      121.81      7.12 o
  -1  -2   8      342.35      327.35      8.77 o
   0  -2   8        5.61        5.73      3.30 o
   1  -2   8     2614.79     2717.34     52.20 o
   2  -2   8     1200.85     1318.39     46.79 o
   3  -2   8      276.66      267.21     21.50 o
   4  -2   8      186.13      176.79      6.89 o
   5  -2   8      750.09      737.00     18.19 o
   6  -2   8       27.08       26.67      5.55 o
   7  -2   8       64.15       78.73      9.10 o
   8  -2   8      250.03      279.29     16.73 o
   9  -2   8      305.98      276.32     16.90 o
  -8  -1   8       48.38       77.34     11.89 o
  -7  -1   8        3.30        4.74      7.95 o
  -6  -1   8        0.26        4.10      7.40 o
  -5  -1   8        0.67       -1.67      5.05 o
  -4  -1   8       60.37       65.13      6.19 o
  -3  -1   8     1879.21     1804.09     36.49 o
  -2  -1   8      948.53      936.76     21.06 o
  -1  -1   8       30.75       23.16      4.35 o
   0  -1   8      328.75      318.49      8.73 o
   1  -1   8      326.74      290.43      7.76 o
   2  -1   8       52.02       49.80      4.05 o
   3  -1   8      502.30      480.97     10.75 o
   4  -1   8        4.56        6.29      3.50 o
   5  -1   8       45.14       54.94      7.26 o
   6  -1   8      228.22      209.67      9.00 o
   7  -1   8      234.44      223.43      9.84 o
   8  -1   8      171.98      180.79     12.66 o
   9  -1   8      424.41      415.58     27.75 o
  10  -1   8       88.30      112.30     12.97 o
  -8   0   8       43.47       50.65     12.02 o
  -7   0   8      141.20      140.44      9.47 o
  -6   0   8       41.17       34.72      6.52 o
  -5   0   8      226.07      222.43      9.79 o
  -4   0   8       12.50       13.75      5.05 o
  -3   0   8       66.76       59.62      5.92 o
  -2   0   8       15.80       17.25      4.47 o
  -1   0   8      330.57      276.60      9.98 o
   0   0   8      544.83      533.97     11.05 o
   1   0   8      157.23      159.00      5.75 o
   2   0   8      464.33      386.93     29.06 o
   3   0   8       66.55       77.36      4.83 o
   4   0   8      264.41      250.50      7.43 o
   5   0   8      253.58      262.51     16.92 o
   6   0   8     1936.04     1916.34     39.04 o
   7   0   8       44.99       48.46      5.81 o
   8   0   8      906.44      880.98     21.91 o
   9   0   8        0.05       15.86     13.32 o
  10   0   8      475.58      428.44     19.73 o
  -8   1   8        1.77        3.23      9.06 o
  -7   1   8        4.83        3.05      6.67 o
  -6   1   8        0.38       -1.84      5.52 o
  -5   1   8        0.28        7.42      8.35 o
  -4   1   8      933.49      889.37     20.86 o
  -3   1   8       14.03       12.84      4.64 o
  -2   1   8      492.67      460.34     12.50 o
  -1   1   8       57.97       50.69      4.74 o
   0   1   8       69.19       83.53      5.25 o
   1   1   8      122.34      114.12      6.06 o
   2   1   8      190.52      200.84     10.69 o
   3   1   8      398.76      363.55     23.40 o
   4   1   8      211.82      198.70      6.42 o
   5   1   8      192.80      172.87      7.91 o
   6   1   8        4.67        2.68      4.24 o
   7   1   8      195.81      194.02      8.85 o
   8   1   8       29.62       41.24     11.38 o
   9   1   8      664.34      624.57     18.01 o
  10   1   8        1.85        3.58      8.41 o
  -8   2   8        1.14        3.83      9.41 o
  -7   2   8      145.80      138.95     11.51 o
  -6   2   8       32.71       22.14      6.39 o
  -5   2   8      491.59      464.79     14.04 o
  -4   2   8       98.02       99.63      8.45 o
  -3   2   8      514.76      497.47     17.06 o
  -2   2   8     1521.39     1497.89     30.41 o
  -1   2   8       91.46       87.32      5.58 o
   0   2   8      966.46     1042.67     41.40 o
   1   2   8       59.80       59.53      4.76 o
   2   2   8      967.18     1113.03     39.36 o
   3   2   8      309.30      263.96     25.31 o
   4   2   8        0.25        1.48      3.28 o
   5   2   8      246.08      248.45      9.19 o
   6   2   8      266.96      252.91     10.39 o
   7   2   8       89.68       87.21      6.44 o
   8   2   8      523.18      509.29     14.88 o
   9   2   8      376.64      380.45     29.12 o
  10   2   8      259.25      261.92     12.29 o
  11   2   8      452.12      474.92     21.05 o
  -8   3   8       16.57       36.90     10.22 o
  -7   3   8       26.78       45.96      9.40 o
  -6   3   8      148.25      138.99     10.89 o
  -5   3   8      814.12      796.92     20.05 o
  -4   3   8      202.35      209.33     19.88 o
  -3   3   8     1128.52     1079.90     23.69 o
  -2   3   8       21.72       17.44      4.39 o
  -1   3   8      853.38      794.89     34.49 o
   0   3   8       43.13       41.78      4.36 o
   1   3   8        2.21        2.50      2.33 o
   2   3   8      595.25      608.97     13.88 o
   3   3   8     1062.99     1105.20     22.40 o
   4   3   8      190.47      215.26      6.85 o
   5   3   8      453.90      424.97     12.43 o
   6   3   8      410.09      386.24     11.83 o
   7   3   8      475.52      529.31     20.31 o
   8   3   8     1350.16     1305.23     29.07 o
   9   3   8       68.26       66.79      7.35 o
  10   3   8        2.85        3.37      6.52 o
  11   3   8        0.46       12.60      8.10 o
  -8   4   8       59.29       89.02     12.91 o
  -7   4   8        1.84       -2.16      8.19 o
  -6   4   8       46.36       42.62     13.22 o
  -5   4   8       39.93       42.95      8.01 o
  -4   4   8      181.44      170.94     10.58 o
  -3   4   8      323.18      308.30     10.54 o
  -2   4   8      732.53      716.21     16.95 o
  -1   4   8      306.88      294.48     12.45 o
   0   4   8        6.43        7.29      3.60 o
   1   4   8      225.32      219.90      6.19 o
   2   4   8      334.68      256.25     15.99 o
   3   4   8        0.27        3.96      2.96 o
   4   4   8     1063.72     1118.50     25.21 o
   5   4   8       51.50       48.06      5.25 o
   6   4   8       66.31       76.91      6.76 o
   7   4   8      566.45      544.96     15.04 o
   8   4   8       24.67       23.98      5.30 o
   9   4   8      446.21      432.58     14.26 o
  10   4   8        3.07        9.45      6.21 o
  11   4   8      170.19      207.84     13.22 o
  -7   5   8       24.84       38.10     10.22 o
  -6   5   8        0.64        1.47      7.44 o
  -5   5   8      234.89      231.72     13.34 o
  -4   5   8       31.56       32.93      7.19 o
  -3   5   8     1129.49     1040.89     23.21 o
  -2   5   8       75.43       79.63      5.72 o
  -1   5   8      412.32      382.24     16.51 o
   0   5   8        1.03        0.63      2.69 o
   1   5   8        8.64        6.42      2.95 o
   2   5   8       33.80       35.32      3.63 o
   3   5   8     1041.31      961.01     18.44 o
   4   5   8        0.89       -0.96      3.93 o
   5   5   8      213.97      197.70      8.68 o
   6   5   8      507.81      525.92     15.10 o
   7   5   8       33.81       25.04      5.26 o
   8   5   8      687.30      648.58     44.81 o
   9   5   8       84.86       72.12      8.47 o
  10   5   8        5.45        6.18      6.45 o
  11   5   8       19.54       18.76      8.28 o
  -7   6   8       13.38       24.29      9.84 o
  -6   6   8      807.96      825.79     52.00 o
  -5   6   8      639.48      640.25     22.51 o
  -4   6   8     1104.72     1033.40     30.45 o
  -3   6   8      338.57      308.33     13.69 o
  -2   6   8      291.57      270.08      9.44 o
  -1   6   8       28.70       30.60      4.63 o
   0   6   8      587.38      586.51     12.21 o
   1   6   8      128.67      133.61      5.45 o
   2   6   8      667.53      664.26     13.51 o
   3   6   8      966.69      950.63     17.91 o
   4   6   8      623.91      634.18     13.33 o
   5   6   8      749.55      724.61     17.82 o
   6   6   8        0.66       -0.26      4.09 o
   7   6   8      591.19      574.11     15.94 o
   8   6   8       35.54       56.10      6.77 o
   9   6   8       54.75       59.94      7.32 o
  10   6   8        0.90       19.88     11.36 o
  11   6   8      103.65      132.59     18.14 o
  -6   7   8      120.04      117.68     17.23 o
  -5   7   8       38.20       39.52      9.24 o
  -4   7   8      194.15      182.69     12.29 o
  -3   7   8      150.22      161.09     10.94 o
  -2   7   8       52.45       56.13      7.76 o
  -1   7   8        0.57       -2.32      3.87 o
   0   7   8      109.31      113.10      5.30 o
   1   7   8      326.11      293.98     20.55 o
   2   7   8      376.48      331.89     12.85 o
   3   7   8      643.27      619.26     13.18 o
   4   7   8      149.14      147.51      6.40 o
   5   7   8       23.69       24.92      5.67 o
   6   7   8       23.56       46.33      9.97 o
   7   7   8      337.32      310.11     11.61 o
   8   7   8        0.00        6.00     10.23 o
   9   7   8      186.73      176.47     10.78 o
  10   7   8        0.86        6.07      9.23 o
  -5   8   8      533.08      514.17     30.17 o
  -4   8   8     1152.40     1081.70     32.96 o
  -3   8   8     1119.21     1079.09     52.43 o
  -2   8   8       12.37       20.20      7.49 o
  -1   8   8        5.10        3.25      6.23 o
   0   8   8        1.94        6.04      3.47 o
   1   8   8      516.92      470.59     11.07 o
   2   8   8        8.02       12.17      3.76 o
   3   8   8     1932.70     1928.93     33.34 o
   4   8   8      476.80      462.89     11.46 o
   5   8   8      784.30      786.00     19.35 o
   6   8   8      961.79      954.24     22.68 o
   7   8   8       76.42       81.16      7.64 o
   8   8   8        2.47       14.39      7.87 o
   9   8   8       10.88       17.92      8.52 o
  10   8   8       62.42       72.98     11.20 o
  -5   9   8       21.23       30.93     10.54 o
  -4   9   8      294.57      320.74     17.79 o
  -3   9   8        3.52       19.65     15.19 o
  -2   9   8       60.27       54.71      8.94 o
  -1   9   8      222.84      210.82     12.87 o
   0   9   8      261.46      252.59     18.50 o
   1   9   8       27.57       32.76      8.65 o
   2   9   8     1200.16     1197.57     22.52 o
   3   9   8        2.98       -2.67      3.76 o
   4   9   8        4.84       15.49      4.52 o
   5   9   8       15.54       18.43      5.50 o
   6   9   8       49.04       49.79      6.97 o
   7   9   8       97.74      103.87     15.76 o
   8   9   8      100.16      122.04     11.85 o
   9   9   8       26.35       30.77     10.28 o
  10   9   8       15.68       26.69     10.62 o
  -4  10   8        3.53        5.18      9.90 o
  -3  10   8       17.80       21.32     10.09 o
  -2  10   8        9.59       10.29      8.88 o
  -1  10   8        8.95       11.18      7.70 o
   0  10   8       30.55       37.29      8.53 o
   1  10   8      319.81      338.44     13.23 o
   2  10   8       69.23       82.18     12.43 o
   3  10   8      531.56      515.28     16.71 o
   4  10   8      225.56      215.57      8.71 o
   5  10   8       61.78       79.56      8.85 o
   6  10   8        0.37        2.09      6.97 o
   7  10   8       68.22       82.64     10.43 o
   8  10   8        0.25        6.72      8.49 o
   9  10   8       86.22       76.19     15.69 o
  -2  11   8        0.33       19.75     10.56 o
  -1  11   8       55.72       60.38     10.91 o
   0  11   8      334.11      289.75     16.01 o
   1  11   8      556.08      529.44     16.20 o
   2  11   8       84.93      103.67      8.50 o
   3  11   8      315.40      344.05     15.92 o
   4  11   8       37.55       50.87      9.44 o
   5  11   8      212.86      244.25     14.44 o
   6  11   8        5.38       10.12     13.92 o
   7  11   8        1.04        0.50      8.53 o
   8  11   8       39.55       51.05     16.00 o
  -1  12   8       11.16       11.00     11.36 o
   0  12   8      287.86      330.26     18.87 o
   1  12   8        7.38       26.72     16.73 o
   2  12   8      337.47      365.03     17.45 o
   3  12   8        6.88       15.38      9.68 o
   4  12   8       37.95       57.36     25.53 o
   5  12   8       12.38       16.70      8.68 o
   6  12   8      233.83      279.34     15.89 o
   7  12   8        4.29        4.48     11.65 o
   2  13   8       58.83       79.36     12.08 o
   3  13   8      212.31      289.65     18.02 o
   4  13   8        6.65        8.15     13.13 o
  -3  -8   9       62.41       68.85     18.43 o
  -2  -8   9       73.18       80.35     13.30 o
  -1  -8   9      254.42      250.62     16.91 o
   0  -8   9       51.11      102.61     18.68 o
   1  -8   9        7.19        9.43     11.02 o
   2  -8   9       64.18       82.14     13.07 o
  -4  -7   9        2.43        9.82     27.88 o
  -3  -7   9       13.73       23.21     10.40 o
  -2  -7   9       91.01       85.17     12.02 o
  -1  -7   9      206.63      224.20     14.91 o
   0  -7   9        3.12       -1.07     16.56 o
   1  -7   9      102.78      120.21     12.26 o
   2  -7   9      127.62      135.98     13.46 o
   3  -7   9        2.14        7.31      9.90 o
  -6  -6   9       11.17        4.88     16.16 o
  -5  -6   9       13.15        4.59     10.68 o
  -4  -6   9        1.43        3.74      9.37 o
  -3  -6   9       14.63       21.76      9.73 o
  -2  -6   9      188.23      185.63     13.44 o
  -1  -6   9       59.32       63.15      9.64 o
   0  -6   9       89.10      105.74      8.64 o
   1  -6   9       20.68       46.90     12.02 o
   2  -6   9      121.71      139.55     11.75 o
   3  -6   9      113.65      126.37     11.37 o
   4  -6   9       28.27       38.05     15.01 o
   5  -6   9       88.36      101.27     12.23 o
  -6  -5   9       26.86       27.09     16.73 o
  -5  -5   9      184.75      201.54     15.28 o
  -4  -5   9       18.18       18.32      9.53 o
  -3  -5   9      282.49      266.05     14.95 o
  -2  -5   9       29.54       38.22      9.22 o
  -1  -5   9      253.64      260.96     13.76 o
   0  -5   9      283.38      270.37     11.16 o
   1  -5   9        0.22       13.20      5.46 o
   2  -5   9      245.87      236.52     11.69 o
   3  -5   9      323.92      335.96     17.87 o
   4  -5   9      562.65      550.45     20.93 o
   5  -5   9      339.38      335.76     17.60 o
   6  -5   9       13.66       13.23      9.16 o
   7  -5   9        1.48       11.95     15.28 o
  -7  -4   9      106.17      104.01     13.61 o
  -6  -4   9       55.11       79.60     11.46 o
  -5  -4   9        3.19        0.18      8.57 o
  -4  -4   9       73.62       74.40      9.66 o
  -3  -4   9      553.20      575.20     58.40 o
  -2  -4   9        0.67       -3.22      6.85 o
  -1  -4   9      356.58      350.00     15.10 o
   0  -4   9        0.25       14.77      6.70 o
   1  -4   9      180.51      193.07      7.62 o
   2  -4   9        3.30       -2.02      4.95 o
   3  -4   9        0.20        5.62      8.85 o
   4  -4   9       12.78       14.70      5.83 o
   5  -4   9       19.52       22.49      7.55 o
   6  -4   9        8.83       13.14      8.38 o
   7  -4   9       25.71       20.70      9.40 o
  -7  -3   9        5.06        5.80     10.67 o
  -6  -3   9       98.91      101.38     11.78 o
  -5  -3   9       13.52       22.23      8.37 o
  -4  -3   9       48.92       50.19      9.13 o
  -3  -3   9      195.58      175.87     16.62 o
  -2  -3   9      424.56      413.15     16.47 o
  -1  -3   9      275.64      261.56      9.70 o
   0  -3   9     1122.65     1036.71     35.63 o
   1  -3   9        1.43        6.28      3.84 o
   2  -3   9       12.35        5.86      3.88 o
   3  -3   9      264.90      262.91      9.28 o
   4  -3   9       15.78       26.92      4.41 o
   5  -3   9        0.77        2.81      5.08 o
   6  -3   9      114.69      117.45     20.14 o
   7  -3   9        8.42        6.30      7.77 o
   8  -3   9       18.67       12.95      9.30 o
  -7  -2   9       91.55      104.04     12.78 o
  -6  -2   9      116.71      103.98     11.44 o
  -5  -2   9        0.07       -2.58     11.17 o
  -4  -2   9       25.28       18.35      7.62 o
  -3  -2   9      494.11      458.79     13.60 o
  -2  -2   9       46.58       48.11      5.53 o
  -1  -2   9     1342.39     1311.88     27.86 o
   0  -2   9       48.04       53.39      5.61 o
   1  -2   9      663.67      633.41     13.43 o
   2  -2   9      192.94      183.67      7.05 o
   3  -2   9       19.23       17.43      4.42 o
   4  -2   9       83.33       80.80      5.10 o
   5  -2   9      629.41      640.12     16.80 o
   6  -2   9        6.62       14.53      5.66 o
   7  -2   9       21.03       10.58      7.30 o
   8  -2   9      204.50      241.83     17.67 o
   9  -2   9       67.23       84.91     12.05 o
  -8  -1   9      180.08      177.42     15.64 o
  -7  -1   9      126.65      129.62     19.47 o
  -6  -1   9       27.65       36.92      9.45 o
  -5  -1   9        4.22        5.19      7.26 o
  -4  -1   9      401.65      374.67     12.44 o
  -3  -1   9     1481.35     1465.47     31.06 o
  -2  -1   9      873.97      802.21     25.20 o
  -1  -1   9      434.76      417.78     17.17 o
   0  -1   9      618.27      559.59     28.69 o
   1  -1   9        4.58        3.48      3.37 o
   2  -1   9      356.67      349.35      9.15 o
   3  -1   9      254.82      261.52     24.01 o
   4  -1   9      661.63      646.91     14.17 o
   5  -1   9     1221.89     1199.94     26.36 o
   6  -1   9      133.08      122.47      7.53 o
   7  -1   9      500.52      482.88     14.68 o
   8  -1   9       32.25       20.70      8.71 o
   9  -1   9      290.00      282.88     17.05 o
  -8   0   9      165.16      185.68     23.62 o
  -7   0   9       70.35       69.41     10.91 o
  -6   0   9        0.21        8.32      8.86 o
  -5   0   9       25.96       26.73      6.33 o
  -4   0   9      125.81      132.80      7.83 o
  -3   0   9       27.12       32.49      5.49 o
  -2   0   9      114.87      108.17      6.95 o
  -1   0   9      353.54      326.34     11.51 o
   0   0   9      215.67      209.46      8.25 o
   1   0   9       15.52       15.71      3.45 o
   2   0   9       47.22       54.90      4.22 o
   3   0   9       30.53       23.71      3.88 o
   4   0   9       51.28       47.38      5.08 o
   5   0   9     1388.83     1357.98     29.05 o
   6   0   9       22.72       19.02      5.26 o
   7   0   9      312.50      304.89     11.53 o
   8   0   9      286.66      277.93     13.79 o
   9   0   9      527.51      545.40     28.48 o
  10   0   9       77.60       85.92     13.64 o
  -8   1   9       12.80       13.57     13.72 o
  -7   1   9      100.04      122.42      9.76 o
  -6   1   9       59.59       71.85     14.84 o
  -5   1   9      174.89      192.59     10.68 o
  -4   1   9        7.97        7.17      4.97 o
  -3   1   9     3422.58     3425.63     65.40 o
  -2   1   9     1370.22     1322.54     27.91 o
  -1   1   9     4261.75     4240.37     97.66 o
   0   1   9        0.27        0.28      4.13 o
   1   1   9        9.35        1.94      3.91 o
   2   1   9       62.81       69.95      5.03 o
   3   1   9      324.86      279.96      7.88 o
   4   1   9       59.33       59.42      5.47 o
   5   1   9     1777.74     1756.20     35.87 o
   6   1   9     1024.58     1016.64     23.17 o
   7   1   9        4.10        0.04      4.46 o
   8   1   9      322.64      317.58     11.99 o
   9   1   9        8.75        9.19      6.20 o
  10   1   9      190.23      197.10     14.58 o
  -7   2   9       35.11       36.52      9.51 o
  -6   2   9       15.41       38.47      9.25 o
  -5   2   9       23.68       17.01      6.00 o
  -4   2   9      775.57      714.24     18.12 o
  -3   2   9      131.98      123.79      7.52 o
  -2   2   9     1381.85     1356.71     28.32 o
  -1   2   9       45.71       41.08      4.95 o
   0   2   9      199.13      196.96      8.07 o
   1   2   9       49.28       59.65      4.99 o
   3   2   9      225.24      231.72      7.13 o
   4   2   9     1535.01     1537.95     38.14 o
   5   2   9        4.69        7.13      4.21 o
   6   2   9      201.36      191.60      8.50 o
   7   2   9       26.74       25.65      5.16 o
   8   2   9        3.50        3.86      5.01 o
   9   2   9       11.68       28.20      6.71 o
  10   2   9       31.71       29.79      7.98 o
  -7   3   9       18.40       16.85      9.42 o
  -6   3   9       79.21       89.09     10.62 o
  -5   3   9       61.14       68.86      7.46 o
  -4   3   9      230.97      209.11      9.65 o
  -3   3   9     1202.45     1147.23     38.64 o
  -2   3   9        7.34        3.90      4.39 o
  -1   3   9      226.24      195.00      8.14 o
   0   3   9       35.81       38.41      4.63 o
   1   3   9      127.35      129.76      8.57 o
   2   3   9        0.10       -1.66      2.81 o
   3   3   9     1672.55     1682.92     28.84 o
   4   3   9      437.10      438.56     12.52 o
   5   3   9      747.99      721.59     17.77 o
   6   3   9      803.97      788.47     36.69 o
   7   3   9      115.23      111.30      7.18 o
   8   3   9      248.15      252.04     10.71 o
   9   3   9      110.69      106.58      8.53 o
  10   3   9        0.01        6.41      6.90 o
  -7   4   9       47.40       75.79     15.95 o
  -6   4   9        7.11        8.23     10.09 o
  -5   4   9      384.17      366.12     16.30 o
  -4   4   9      131.44      118.70      8.10 o
  -3   4   9      857.70      849.43     20.87 o
  -2   4   9      263.82      257.79      9.52 o
  -1   4   9      465.54      436.12     12.18 o
   0   4   9       54.19       51.49      5.03 o
   1   4   9      352.81      337.80     10.44 o
   2   4   9      304.16      291.93     10.88 o
   3   4   9     1564.74     1570.88     27.24 o
   4   4   9      241.82      230.84     12.23 o
   5   4   9     1294.67     1216.39     36.01 o
   6   4   9       62.16       75.25      6.45 o
   7   4   9      599.67      520.00     14.89 o
   8   4   9       91.65       99.66     12.47 o
   9   4   9       12.28       13.02      5.79 o
  10   4   9       57.97       64.85      8.96 o
  11   4   9      110.62      105.92     18.04 o
  -7   5   9       36.29       49.56     19.80 o
  -6   5   9       34.57       40.43      9.93 o
  -5   5   9      194.33      177.92     12.94 o
  -4   5   9      649.48      610.19     28.49 o
  -3   5   9      120.94      117.51      7.37 o
  -2   5   9      614.81      576.12     14.95 o
  -1   5   9        1.25        5.61      4.27 o
   0   5   9        0.27        2.52      3.94 o
   1   5   9        7.90       11.57      4.21 o
   2   5   9      806.95      821.54     15.83 o
   3   5   9       29.57       29.46      3.91 o
   4   5   9     1002.74      971.16     21.88 o
   5   5   9        1.37        4.53      4.36 o
   6   5   9      213.52      223.29      9.34 o
   7   5   9       67.62       55.04      8.06 o
   8   5   9       71.86       77.11     18.88 o
   9   5   9        3.85        5.07      6.23 o
  10   5   9      235.79      258.20     15.62 o
  -6   6   9        3.48        1.55      8.89 o
  -5   6   9      342.19      341.85     16.88 o
  -4   6   9        4.71        5.69      7.49 o
  -3   6   9      479.49      464.18     20.69 o
  -2   6   9       63.81       60.91      5.84 o
  -1   6   9      328.16      327.44     10.56 o
   0   6   9        1.14       -1.92      3.97 o
   1   6   9      150.74      148.84     14.21 o
   2   6   9       41.09       40.78      4.18 o
   3   6   9      611.27      592.58     12.77 o
   4   6   9      443.66      435.25     12.64 o
   5   6   9      639.62      622.28     19.77 o
   6   6   9       42.13       38.02      5.61 o
   7   6   9      292.10      249.62     16.81 o
   8   6   9       15.88       18.18      5.87 o
   9   6   9      250.91      233.10     21.91 o
  10   6   9       75.14       83.75      9.62 o
  -6   7   9      171.30      165.16     14.18 o
  -5   7   9       42.07       47.57     10.60 o
  -4   7   9      152.04      162.64     12.59 o
  -3   7   9      175.58      174.04     11.62 o
  -2   7   9      342.17      309.07     14.06 o
  -1   7   9       13.51       14.68      4.77 o
   0   7   9        5.93        3.96      4.12 o
   1   7   9      187.98      192.07     14.36 o
   2   7   9     1163.57     1187.67     21.88 o
   3   7   9      701.87      637.82     27.17 o
   4   7   9     2344.53     2387.77     47.20 o
   5   7   9     1463.64     1474.63     31.45 o
   6   7   9       38.25       33.76      6.94 o
   7   7   9       26.33       22.16      5.95 o
   8   7   9       51.63       46.32      7.19 o
   9   7   9      135.29      152.51     20.56 o
  10   7   9      101.87      106.92     12.35 o
  -5   8   9        0.90       -8.16      9.60 o
  -4   8   9       17.92       28.98     11.20 o
  -3   8   9       22.09       16.35      7.75 o
  -2   8   9        7.31       13.49      7.26 o
  -1   8   9       12.33       16.23      6.96 o
   0   8   9        1.05        5.54      5.04 o
   1   8   9      240.86      244.65      9.42 o
   2   8   9     1276.81     1328.92     24.31 o
   3   8   9       15.53       13.52      4.00 o
   4   8   9      546.74      543.77     14.81 o
   5   8   9      721.76      705.99     18.06 o
   6   8   9       79.83       79.79      7.00 o
   7   8   9        1.36        1.53      5.57 o
   8   8   9      297.49      270.59     13.94 o
   9   8   9       16.05       13.31      8.85 o
  10   8   9      155.11      141.56     16.95 o
  -4   9   9        6.27       26.84     15.27 o
  -3   9   9      875.98      875.50     42.51 o
  -2   9   9      159.70      159.03     14.22 o
  -1   9   9       47.21       39.16      8.66 o
   0   9   9        1.18        6.40      9.00 o
   1   9   9      356.32      331.07     11.35 o
   2   9   9       18.52       19.80      4.63 o
   3   9   9      519.74      529.53     12.82 o
   4   9   9      230.27      233.17     11.54 o
   5   9   9      185.10      203.43      9.99 o
   6   9   9        0.99        3.95      9.44 o
   7   9   9       55.25       60.04      9.18 o
   8   9   9       25.57       33.70      9.33 o
   9   9   9      648.83      708.39     25.71 o
  -3  10   9       18.47       23.23      9.51 o
  -2  10   9      100.14      122.39     12.71 o
  -1  10   9       16.95       31.45      8.91 o
   0  10   9        0.46        0.82      7.20 o
   1  10   9       48.60       53.91      8.78 o
   2  10   9      454.52      452.54     17.94 o
   3  10   9       61.69       56.07      5.61 o
   4  10   9      774.60      782.53     19.74 o
   5  10   9        6.02       21.23      6.07 o
   6  10   9       12.48       10.37      7.92 o
   7  10   9       41.79       52.10      9.72 o
   8  10   9       73.61       91.42     11.84 o
   9  10   9        0.31        7.74      9.71 o
  -2  11   9       27.66       47.97     11.54 o
  -1  11   9      127.14      132.79     13.26 o
   0  11   9        0.01       -3.28      9.26 o
   1  11   9      604.98      568.00     27.08 o
   2  11   9      138.22      140.22     12.38 o
   3  11   9      369.72      362.43     15.38 o
   4  11   9      121.37      130.53     10.68 o
   5  11   9       21.08       41.65     11.55 o
   6  11   9        9.55       13.86      8.79 o
   7  11   9       16.16        9.25      8.90 o
   8  11   9      168.14      163.88     14.08 o
   0  12   9       17.80       11.88     10.58 o
   1  12   9      218.62      247.36     16.63 o
   2  12   9       86.55      130.53     17.96 o
   3  12   9      204.97      244.30     25.00 o
   4  12   9       24.47       56.01     14.11 o
   5  12   9       44.88       49.59     10.62 o
   6  12   9       22.61       20.83      9.76 o
  -3  -7  10        5.19       13.98     11.39 o
  -2  -7  10       10.76        5.57     10.67 o
  -1  -7  10        8.71       13.70     10.79 o
   0  -7  10       12.90       14.45     10.73 o
   1  -7  10      257.71      324.12     27.30 o
   2  -7  10      107.01       92.23     18.01 o
   3  -7  10        5.12       -7.70     16.53 o
  -4  -6  10       19.05       23.20     19.00 o
  -3  -6  10       17.70       18.72     10.32 o
  -2  -6  10       44.73       57.35     11.29 o
  -1  -6  10     1262.25     1243.71     36.25 o
   0  -6  10        3.74        0.90      9.22 o
   1  -6  10      949.90      995.42     55.89 o
   2  -6  10       13.12       22.37     13.45 o
   3  -6  10      198.62      217.27     20.45 o
   4  -6  10        2.75       -1.90     12.85 o
  -5  -5  10        3.05       18.34     11.35 o
  -4  -5  10       15.16        6.57      9.78 o
  -3  -5  10        5.07       20.91      9.69 o
  -2  -5  10      316.09      311.20     16.48 o
  -1  -5  10       35.64       40.08      9.13 o
   0  -5  10      725.81      729.40     31.75 o
   1  -5  10      230.64      219.13     13.11 o
   2  -5  10        0.32        4.97      6.41 o
   3  -5  10       30.58       29.35      9.27 o
   4  -5  10       40.78       63.09      9.97 o
   5  -5  10       19.36       26.49      9.84 o
   6  -5  10      231.89      272.48     17.25 o
  -6  -4  10       61.99       73.47     14.00 o
  -5  -4  10      144.79      131.15     13.51 o
  -4  -4  10        2.39       18.08     12.91 o
  -3  -4  10       54.81       84.31     14.65 o
  -2  -4  10      267.90      249.24     40.37 o
  -1  -4  10      800.81      771.04     24.80 o
   0  -4  10       21.40       20.72      7.60 o
   1  -4  10      549.00      540.30     24.68 o
   2  -4  10        0.59        2.49      4.52 o
   3  -4  10       34.25       40.91      6.14 o
   4  -4  10       65.62       67.24      7.45 o
   5  -4  10      469.34      440.94     19.01 o
   6  -4  10      107.54      128.74     17.83 o
   7  -4  10      112.36      120.76     13.50 o
  -6  -3  10        2.90       13.08     12.80 o
  -5  -3  10       61.83       86.21     25.69 o
  -4  -3  10       32.33       28.24      9.41 o
  -3  -3  10      122.88      139.08     11.33 o
  -2  -3  10       71.24       73.73      9.25 o
  -1  -3  10      598.88      548.27     19.68 o
   0  -3  10      202.72      196.41      9.17 o
   1  -3  10      595.67      589.02     19.39 o
   2  -3  10      102.80      103.28      6.04 o
   3  -3  10        8.02        7.92      4.32 o
   4  -3  10       59.23       64.29      6.80 o
   5  -3  10      444.88      452.78     14.64 o
   6  -3  10       22.95       44.92      9.35 o
   7  -3  10      795.50      777.57     27.35 o
   8  -3  10       15.77       25.52     10.19 o
  -7  -2  10       35.20       22.55     17.41 o
  -6  -2  10       24.17       20.47     10.76 o
  -5  -2  10       50.03       41.29     10.23 o
  -4  -2  10      233.06      221.98     13.81 o
  -3  -2  10      112.92      106.24     17.55 o
  -2  -2  10      887.45      889.72     22.98 o
  -1  -2  10       28.36       23.50      5.14 o
   0  -2  10      422.93      412.46     12.52 o
   1  -2  10        6.66        3.12      4.32 o
   2  -2  10       41.66       44.21      5.55 o
   3  -2  10        2.83        1.84      3.87 o
   4  -2  10      373.37      344.98     16.22 o
   5  -2  10       57.98       59.21      6.34 o
   6  -2  10      629.27      617.70     24.65 o
   7  -2  10        0.71        2.69      8.41 o
   8  -2  10      135.00      148.12     13.09 o
  -7  -1  10       69.02       92.95     17.76 o
  -6  -1  10        0.47        1.41      9.87 o
  -5  -1  10       92.39       92.61     10.90 o
  -4  -1  10       21.04       44.21     16.79 o
  -3  -1  10      395.26      370.66     12.48 o
  -2  -1  10       91.88       90.18      6.82 o
  -1  -1  10      862.74      819.31     23.89 o
   0  -1  10      145.13      138.06     10.36 o
   1  -1  10      371.62      391.80     11.98 o
   2  -1  10       15.77       21.76      5.15 o
   3  -1  10      157.78      152.22      6.51 o
   4  -1  10       14.00        9.31      5.40 o
   5  -1  10       64.25       81.80      6.53 o
   6  -1  10       10.29       11.79      5.54 o
   7  -1  10     1035.22     1037.02     25.09 o
   8  -1  10       64.49       60.41     10.05 o
   9  -1  10       58.33       70.12     14.90 o
  -7   0  10      111.56      117.83     13.58 o
  -6   0  10        8.15       18.73     16.74 o
  -5   0  10       86.04       79.12      8.04 o
  -4   0  10      566.43      536.99     15.65 o
  -3   0  10       49.56       45.95      5.90 o
  -2   0  10      429.39      401.31     12.36 o
  -1   0  10     1123.14     1056.67     23.42 o
   0   0  10      175.21      161.81      8.67 o
   1   0  10        4.31        6.97      4.74 o
   2   0  10      179.01      165.79      7.80 o
   3   0  10      139.16      134.20      6.08 o
   4   0  10      866.48      854.62     44.80 o
   5   0  10     2517.81     2461.11     48.87 o
   6   0  10      214.16      203.38     14.06 o
   7   0  10      499.73      492.54     15.19 o
   8   0  10       68.66       79.38      8.36 o
   9   0  10      122.18      108.12     11.93 o
  -7   1  10        1.05       11.07     10.89 o
  -6   1  10      201.67      204.03     15.87 o
  -5   1  10      146.90      165.22      9.78 o
  -4   1  10       32.43       33.84      6.30 o
  -3   1  10        0.61       -3.02      4.75 o
  -2   1  10      203.54      168.73     10.02 o
  -1   1  10     1112.79     1067.99     23.63 o
   0   1  10      359.56      367.70     11.40 o
   1   1  10       13.66       14.90      4.42 o
   2   1  10        0.08        8.64      9.04 o
   3   1  10      167.51      165.22      6.75 o
   4   1  10      564.79      552.33     14.51 o
   5   1  10        3.86        6.60      4.48 o
   6   1  10     1238.09     1197.57     35.27 o
   7   1  10      258.87      247.66     16.19 o
   8   1  10      255.95      242.82     11.18 o
   9   1  10        1.41        4.35      7.10 o
  10   1  10      121.58      123.06     12.50 o
  -7   2  10       64.25       85.60     12.24 o
  -6   2  10      151.20      164.41     10.79 o
  -5   2  10        3.47       12.56     11.97 o
  -4   2  10       71.91       76.22      7.17 o
  -3   2  10      368.11      366.06     12.17 o
  -2   2  10      278.08      237.77      9.51 o
  -1   2  10     1612.98     1577.79     32.49 o
   0   2  10      120.43      130.41      9.84 o
   1   2  10        0.95        2.01      4.41 o
   2   2  10       23.56       17.74      4.49 o
   3   2  10      689.19      672.00     16.48 o
   4   2  10        7.81        8.88      4.42 o
   5   2  10     1454.51     1409.41     30.14 o
   6   2  10      333.80      333.09     13.64 o
   7   2  10      352.97      339.22     11.95 o
   8   2  10        0.98        8.87      5.83 o
   9   2  10       16.76       22.19      7.19 o
  10   2  10       58.11       79.99      9.58 o
  -7   3  10      152.38      153.60     13.86 o
  -6   3  10       49.93       42.35     10.18 o
  -5   3  10       40.48       43.11      7.29 o
  -4   3  10       82.01       91.14      8.76 o
  -3   3  10       13.09       13.38      5.33 o
  -2   3  10      561.94      520.59     14.23 o
  -1   3  10      180.27      181.01      8.15 o
   0   3  10       43.87       44.57      6.34 o
   1   3  10      103.60      101.63      6.45 o
   2   3  10       22.37       22.15      4.37 o
   3   3  10       23.96       23.85      6.08 o
   4   3  10      748.44      715.19     17.50 o
   5   3  10      125.55      140.61      7.64 o
   6   3  10     2230.52     2239.85     45.35 o
   7   3  10      186.28      168.49     13.35 o
   8   3  10      103.88       99.59      7.78 o
   9   3  10        2.72        2.17      6.30 o
  10   3  10       98.48      109.04     11.11 o
  -6   4  10      303.22      303.34     16.71 o
  -5   4  10       33.80       31.58      8.68 o
  -4   4  10       41.51       49.25      6.99 o
  -3   4  10       64.88       64.63      6.66 o
  -2   4  10      413.15      384.34     11.92 o
  -1   4  10        6.48        7.67      4.31 o
   0   4  10       29.74       23.79      4.77 o
   1   4  10      220.69      199.85      8.39 o
   2   4  10      137.34      149.55      9.12 o
   3   4  10     1589.53     1582.34     32.19 o
   4   4  10      873.88      889.55     20.53 o
   5   4  10      471.85      465.32     13.64 o
   6   4  10       36.77       37.87      5.58 o
   7   4  10       24.58       24.79      5.76 o
   8   4  10       68.45       60.39      9.80 o
   9   4  10        0.59        5.61      8.54 o
  10   4  10       90.50      117.34     10.04 o
  -6   5  10       64.16      106.30     30.52 o
  -5   5  10        1.12        1.23      8.80 o
  -4   5  10       15.15        8.60      7.70 o
  -3   5  10       99.50      108.92      7.89 o
  -2   5  10      339.82      328.52     11.13 o
  -1   5  10      211.18      198.00      8.48 o
   0   5  10        3.53        5.16      4.35 o
   1   5  10       26.97       26.55      4.75 o
   2   5  10       35.76       36.17      5.15 o
   3   5  10     1545.79     1515.35     39.20 o
   4   5  10       94.95       98.47      6.50 o
   5   5  10      739.59      700.94     21.02 o
   6   5  10      138.85      134.25      7.94 o
   7   5  10      244.12      205.43      9.95 o
   8   5  10       62.10       57.55      7.79 o
   9   5  10      205.75      229.35     13.94 o
  10   5  10      114.44      127.44     10.33 o
  -6   6  10       88.95       89.73     18.49 o
  -5   6  10       54.64       57.29     10.51 o
  -4   6  10        2.53        2.62     11.32 o
  -3   6  10        6.33        9.52      7.18 o
  -2   6  10      182.16      187.68     10.30 o
  -1   6  10      622.09      578.62     15.30 o
   0   6  10      101.45      103.95      6.57 o
   1   6  10       15.91       14.88      4.50 o
   2   6  10       82.01       77.51      6.01 o
   3   6  10      757.59      743.63     17.77 o
   4   6  10      654.24      653.49     16.49 o
   5   6  10       50.48       50.47      5.96 o
   6   6  10      123.00      134.92      8.11 o
   7   6  10        2.47        5.65      5.30 o
   8   6  10       19.42       18.38      7.59 o
   9   6  10       29.78       33.45      9.16 o
  10   6  10      189.52      207.36     17.36 o
  -5   7  10      302.85      276.27     16.78 o
  -4   7  10       82.05       95.54     10.88 o
  -3   7  10       39.02       40.44     12.78 o
  -2   7  10       30.57       27.09      7.99 o
  -1   7  10       10.16        9.13      5.10 o
   0   7  10      176.97      168.63      8.25 o
   1   7  10      165.81      152.88      7.63 o
   2   7  10       97.35      109.18     14.15 o
   3   7  10     1088.86     1093.69     30.00 o
   4   7  10       15.74       18.72      5.03 o
   5   7  10      382.50      373.08     12.19 o
   6   7  10       18.03       17.62      5.41 o
   7   7  10       19.75       13.18      5.93 o
   8   7  10       21.64       25.52      6.77 o
   9   7  10      356.56      363.68     14.47 o
  10   7  10       12.84       14.58      8.66 o
  -4   8  10       44.51       44.79     10.83 o
  -3   8  10      225.47      232.58     15.85 o
  -2   8  10       36.80       44.18     13.11 o
  -1   8  10      239.43      245.88     18.97 o
   0   8  10      130.92      131.93     10.46 o
   1   8  10        1.13        0.95      4.79 o
   2   8  10      813.38      774.83     24.79 o
   3   8  10      322.10      318.21     11.31 o
   4   8  10        0.58        5.04      5.14 o
   5   8  10       94.38       96.59      7.17 o
   6   8  10       16.30       27.69      5.95 o
   7   8  10       43.40       58.01     10.15 o
   8   8  10      196.04      228.43     11.74 o
   9   8  10       74.81       71.51     10.86 o
  -4   9  10       13.10       22.54     10.41 o
  -3   9  10        3.20        5.49      9.33 o
  -2   9  10        1.68        8.99      8.75 o
  -1   9  10       31.48       56.53     14.00 o
   0   9  10       32.47       28.00      8.88 o
   1   9  10      170.28      183.45      9.22 o
   2   9  10       26.57       30.98      5.95 o
   3   9  10        1.83        1.67      5.24 o
   4   9  10        3.06        2.28      5.11 o
   5   9  10        2.71        2.17      5.43 o
   6   9  10      127.33      135.07      8.99 o
   7   9  10       50.24       60.39      8.02 o
   8   9  10       19.47       30.29      9.48 o
   9   9  10       38.55       29.41     10.50 o
  -3  10  10       14.96       18.49     10.98 o
  -2  10  10      158.29      180.52     15.09 o
  -1  10  10        1.86       -5.69      8.73 o
   0  10  10      425.37      414.03     18.28 o
   1  10  10      132.24      145.04     12.00 o
   2  10  10      347.96      318.49     15.58 o
   3  10  10      317.91      305.19     14.60 o
   4  10  10        5.08        5.27      6.81 o
   5  10  10      223.88      247.03     11.25 o
   6  10  10       66.70       78.12     10.25 o
   7  10  10      259.75      302.73     16.21 o
   8  10  10       85.57       87.46     11.70 o
  -1  11  10      216.13      228.59     15.95 o
   0  11  10       57.92       72.46     12.00 o
   1  11  10       29.18       39.80     10.34 o
   2  11  10        0.69        4.37      9.55 o
   3  11  10        0.18       -2.90      9.40 o
   4  11  10       44.99       45.85      9.90 o
   5  11  10       24.73       24.55      8.57 o
   6  11  10        8.64       11.07      8.77 o
   7  11  10        1.98       -3.62      8.84 o
   1  12  10       16.41       17.65     11.83 o
   2  12  10       40.48       50.72     18.56 o
   3  12  10        2.89       61.30     18.97 o
   5  12  10       17.89       24.57     12.63 o
   6  12  10        1.72       -3.51      9.53 o
  -2  -6  11        1.09       -5.34     10.69 o
  -1  -6  11      107.33       99.41     12.76 o
   0  -6  11       30.29       34.59     11.22 o
   1  -6  11      445.14      437.39     20.20 o
   2  -6  11      186.58      207.87     21.68 o
  -4  -5  11       66.06      108.84     35.96 o
  -3  -5  11        5.15       -1.68     10.79 o
  -2  -5  11       34.04       64.27     11.50 o
  -1  -5  11       25.57       41.20     10.09 o
   0  -5  11       58.83       78.62     13.80 o
   1  -5  11      504.53      472.32     19.66 o
   2  -5  11      140.38      147.88     12.63 o
   5  -5  11      148.39      159.11     14.45 o
  -5  -4  11       78.33       88.94     13.73 o
  -4  -4  11       13.28       10.86     10.58 o
  -3  -4  11        6.70       11.30     10.46 o
  -2  -4  11       57.86       62.02      9.65 o
  -1  -4  11        9.76        4.07      8.46 o
   0  -4  11      332.84      312.25     15.69 o
   1  -4  11       20.92       28.23      7.93 o
   2  -4  11        2.39       19.78      9.15 o
   3  -4  11        5.86       21.34     11.24 o
   4  -4  11       12.05       17.47     11.48 o
   5  -4  11       23.11       41.33      9.85 o
   6  -4  11      371.50      392.19     20.16 o
  -5  -3  11       34.97       59.80     12.08 o
  -4  -3  11      305.85      306.80     17.25 o
  -3  -3  11       98.33      106.79     16.02 o
  -2  -3  11        0.01        3.62      8.13 o
  -1  -3  11       12.70       19.26     11.70 o
   0  -3  11      180.64      173.87     11.78 o
   1  -3  11       61.45       73.18      6.83 o
   2  -3  11       37.93       37.12      8.24 o
   3  -3  11        1.14       -1.27      5.30 o
   4  -3  11       35.64       42.81     12.14 o
   5  -3  11      359.69      373.06     14.39 o
   6  -3  11      315.09      297.67     17.26 o
   7  -3  11      228.83      244.38     16.06 o
  -6  -2  11      128.45      131.33     21.05 o
  -5  -2  11       51.61       60.44     11.70 o
  -4  -2  11      133.37      141.43     13.36 o
  -3  -2  11        5.18        9.99      8.27 o
  -2  -2  11       91.47       78.57      9.96 o
  -1  -2  11      294.76      261.20     10.67 o
   0  -2  11      377.87      361.61     23.56 o
   1  -2  11      662.85      612.14     16.43 o
   2  -2  11       43.78       65.92     11.90 o
   3  -2  11        4.86        5.01      5.89 o
   4  -2  11       83.88       88.00      9.52 o
   5  -2  11      318.66      319.58     23.77 o
   6  -2  11       22.03       29.41      6.98 o
   7  -2  11      352.76      371.86     20.39 o
   8  -2  11       13.00        5.44      9.90 o
  -6  -1  11        1.30        0.25     10.57 o
  -5  -1  11      202.28      195.04     14.17 o
  -4  -1  11      250.06      235.99     14.54 o
  -3  -1  11      328.97      294.41     11.72 o
  -2  -1  11       79.77       81.97      7.32 o
  -1  -1  11        0.79        0.20      4.84 o
   0  -1  11       87.19       84.89      6.58 o
   1  -1  11       99.11      100.12      8.67 o
   2  -1  11        0.08        0.93      4.55 o
   3  -1  11      129.30      138.36      9.57 o
   4  -1  11      385.35      397.77     20.88 o
   5  -1  11      377.48      380.28     15.34 o
   6  -1  11      789.90      775.13     20.37 o
   7  -1  11        7.17        8.48      6.67 o
   8  -1  11       88.75      133.35     28.64 o
  -6   0  11      345.16      353.16     19.07 o
  -5   0  11        6.74        2.71      9.52 o
  -4   0  11        2.35        6.92      6.36 o
  -3   0  11       45.74       43.40      6.58 o
  -2   0  11       46.74       38.04      7.17 o
  -1   0  11      170.47      171.45      8.47 o
   0   0  11       69.67       76.22      6.32 o
   1   0  11       10.54        9.70      4.82 o
   2   0  11        2.32        4.76      4.42 o
   3   0  11      120.78      123.97      7.46 o
   4   0  11        1.07        1.20      7.20 o
   5   0  11     1550.63     1538.52     34.40 o
   6   0  11       10.75       19.11      8.89 o
   7   0  11      571.20      569.17     16.92 o
   8   0  11       71.40       81.80      9.11 o
   9   0  11        7.89        9.67     10.20 o
  -6   1  11       53.21       44.89     11.33 o
  -5   1  11      312.73      304.53     13.41 o
  -4   1  11       36.94       36.91      6.84 o
  -3   1  11        5.29       11.08      7.85 o
  -2   1  11       29.68       31.00      5.61 o
  -1   1  11      157.02      165.28      8.24 o
   0   1  11      151.01      156.53      8.00 o
   1   1  11      125.80      124.28      7.13 o
   2   1  11       50.84       58.84      9.44 o
   3   1  11       33.73       32.36      5.49 o
   4   1  11      709.97      684.24     21.60 o
   5   1  11      182.46      171.39      8.73 o
   6   1  11        8.91        9.53      5.41 o
   7   1  11       44.98       58.17      7.34 o
   8   1  11       61.01       59.13      7.65 o
   9   1  11       11.24       34.84     16.77 o
  -6   2  11      304.40      306.93     14.53 o
  -5   2  11      159.59      184.53     11.07 o
  -4   2  11        5.52        2.91      5.89 o
  -3   2  11      329.21      297.19     11.98 o
  -2   2  11       48.77       43.08      5.87 o
  -1   2  11      112.33      103.51      6.98 o
   0   2  11      395.75      387.50     14.76 o
   1   2  11        8.78       11.46      4.52 o
   2   2  11        2.23        4.22      4.33 o
   3   2  11      250.01      234.82      9.43 o
   4   2  11       58.07       63.48      7.66 o
   5   2  11      159.22      152.36      8.16 o
   6   2  11        1.37        3.59      5.18 o
   7   2  11       55.40       57.09     11.72 o
   8   2  11       42.22       41.34      7.26 o
   9   2  11        7.72        9.55      7.41 o
  -6   3  11      519.00      528.62     22.01 o
  -5   3  11        0.24        6.27      7.41 o
  -4   3  11      168.09      170.10     10.83 o
  -3   3  11       49.52       49.78      6.57 o
  -2   3  11       38.93       49.83     16.96 o
  -1   3  11       16.74       20.44      5.01 o
   0   3  11      425.33      401.73     12.14 o
   1   3  11        2.39        5.84      4.25 o
   2   3  11      819.57      774.37     18.53 o
   3   3  11      790.37      789.38     22.95 o
   4   3  11       38.01       32.86      6.52 o
   5   3  11      767.40      727.68     18.47 o
   6   3  11        0.16        4.41      5.12 o
   7   3  11      726.04      687.66     18.68 o
   8   3  11       11.46       10.00      5.97 o
   9   3  11      359.98      403.18     47.90 o
  10   3  11        2.26       -0.40      7.41 o
  -6   4  11        0.56        5.47      9.45 o
  -5   4  11       20.38       30.62      9.57 o
  -4   4  11       54.61       52.26      7.87 o
  -3   4  11       11.12        5.89      5.77 o
  -2   4  11      101.14       90.83      7.06 o
  -1   4  11      317.81      321.24     11.97 o
   0   4  11        0.33        5.96      4.50 o
   1   4  11      461.14      476.69     20.13 o
   2   4  11      241.41      246.12      9.45 o
   3   4  11      328.55      345.78     11.52 o
   4   4  11      210.21      193.35     27.02 o
   5   4  11       10.42        9.92      9.01 o
   6   4  11      166.31      161.64      8.78 o
   7   4  11      174.98      200.70     20.45 o
   8   4  11       15.74       10.45      7.79 o
   9   4  11        6.71       20.54      7.73 o
  10   4  11       32.49       43.11      8.99 o
  -5   5  11       46.06       77.90     11.47 o
  -4   5  11       46.30       58.63      9.86 o
  -3   5  11       15.02       16.74      6.39 o
  -2   5  11      132.22      130.34      8.83 o
  -1   5  11      103.47      102.29      8.85 o
   0   5  11      117.70      124.03      7.11 o
   1   5  11      117.25      112.25      6.94 o
   2   5  11      155.12      151.42      8.06 o
   3   5  11       22.56       26.38      5.33 o
   4   5  11       27.70       29.12      6.42 o
   5   5  11      161.93      170.12      8.84 o
   6   5  11      157.37      155.11     12.54 o
   7   5  11       15.46       19.96      5.77 o
   8   5  11        3.72        5.77      6.12 o
   9   5  11      174.42      167.21     18.12 o
  10   5  11       20.98       25.65      8.15 o
  -5   6  11      124.55      115.57     12.91 o
  -4   6  11       34.22       38.23     11.76 o
  -3   6  11       18.90       20.42      8.15 o
  -2   6  11      127.18      145.93     12.52 o
  -1   6  11      749.41      673.58     17.44 o
   0   6  11      485.45      471.71     13.55 o
   1   6  11      177.94      175.90      8.40 o
   2   6  11      768.76      766.73     18.64 o
   3   6  11       53.60       54.03      6.24 o
   4   6  11       69.16       63.20      7.58 o
   5   6  11      121.08      121.12      9.82 o
   6   6  11       27.97       20.66      5.65 o
   7   6  11        1.48       -2.12      5.02 o
   8   6  11       65.33       64.51      7.96 o
   9   6  11      254.45      259.16     12.96 o
  10   6  11      111.24      132.89     21.21 o
  -4   7  11        4.93       15.59     19.16 o
  -3   7  11       78.29       77.00     11.10 o
  -2   7  11       44.90       40.04      8.72 o
  -1   7  11      589.36      608.22     16.61 o
   0   7  11       12.56       16.33      5.15 o
   1   7  11      251.70      241.59      9.71 o
   2   7  11      163.89      168.94      8.43 o
   3   7  11      138.57      128.67     12.06 o
   4   7  11       17.28       32.85     20.02 o
   5   7  11      157.79      160.39     11.02 o
   6   7  11       34.35       48.65      7.84 o
   7   7  11      175.31      183.94     21.58 o
   8   7  11        9.48       11.61      6.84 o
   9   7  11       43.42       65.42     22.33 o
  -4   8  11       26.91       24.74     10.95 o
  -3   8  11        3.37        0.73      8.89 o
  -2   8  11      153.19      163.29     37.79 o
  -1   8  11        0.09        2.16      7.42 o
   0   8  11      357.93      349.84     13.04 o
   1   8  11      128.28      138.97      8.09 o
   2   8  11      278.67      282.24     10.75 o
   3   8  11      832.94      845.76     20.81 o
   4   8  11        7.53        2.03      6.75 o
   5   8  11      559.56      563.80     20.28 o
   6   8  11      354.44      357.51     16.30 o
   7   8  11      185.61      189.42     10.78 o
   8   8  11       12.67       14.09      7.65 o
   9   8  11       84.43       86.84     10.27 o
  -3   9  11      494.03      492.73     22.10 o
  -2   9  11      370.83      350.73     18.31 o
  -1   9  11      346.71      392.70     18.34 o
   0   9  11       16.89       30.04      8.97 o
   1   9  11      392.57      402.65     17.11 o
   2   9  11        2.12        6.99      5.46 o
   3   9  11      198.01      178.68     11.36 o
   4   9  11       93.88      106.75     10.43 o
   5   9  11        9.00        8.15      7.62 o
   6   9  11       18.48       19.89      9.16 o
   7   9  11       64.78       91.90     14.70 o
   8   9  11      237.48      281.69     16.71 o
   9   9  11       23.06       38.16     10.31 o
  -2  10  11       99.06       98.11     13.35 o
  -1  10  11       92.99      121.56     28.26 o
   0  10  11       92.63      102.04     11.62 o
   1  10  11       31.11       44.30      9.80 o
   2  10  11       24.22       30.93      9.30 o
   3  10  11       12.72       16.99      7.57 o
   4  10  11        0.73        6.96     12.02 o
   5  10  11      153.49      162.13     12.60 o
   6  10  11       24.37       26.52      9.72 o
   7  10  11      123.60      134.04     13.29 o
   8  10  11        0.17       21.13     27.16 o
   0  11  11      349.31      370.24     29.56 o
   1  11  11       12.82       31.14     15.12 o
   2  11  11        3.98       42.07     25.60 o
   3  11  11       46.24       57.49     15.88 o
   4  11  11       33.67       73.10     42.16 o
   5  11  11        3.12       12.19     12.22 o
   6  11  11      136.47      150.94     17.86 o
   7  11  11       15.57       16.90     10.99 o
   2  12  11        6.93        4.32     12.15 o
  -2  -5  12        5.75        7.98     11.78 o
  -1  -5  12      163.83      151.58     13.84 o
   0  -5  12      137.72      118.34     13.50 o
   1  -5  12        5.03       10.44     10.72 o
   2  -5  12      367.74      375.01     20.09 o
  -3  -4  12       35.23       28.89     11.59 o
  -2  -4  12       36.13       54.44     11.05 o
  -1  -4  12       54.80       57.44     10.96 o
   0  -4  12        8.14        9.28      9.18 o
   1  -4  12        2.28        7.80      9.12 o
   2  -4  12      118.71      131.03     12.84 o
   3  -4  12       70.29       62.80     13.18 o
   4  -4  12       63.96       76.05     15.84 o
   5  -4  12      115.16      120.12     18.18 o
  -4  -3  12       10.02       20.72     11.50 o
  -3  -3  12      132.55      169.67     14.77 o
  -2  -3  12       33.92       36.70     10.21 o
  -1  -3  12      115.05       97.12     10.94 o
   0  -3  12        6.11        2.85      8.16 o
   1  -3  12      156.01      182.08     12.16 o
   2  -3  12       26.26       36.52      7.21 o
   3  -3  12       93.21      103.30     10.61 o
   4  -3  12      154.67      179.83     43.76 o
   5  -3  12       19.87       26.70     13.51 o
  -5  -2  12        5.03        2.08     11.14 o
  -4  -2  12      219.38      230.87     15.74 o
  -3  -2  12       64.64       59.44     14.82 o
  -2  -2  12       59.09       59.58     10.12 o
  -1  -2  12        3.85       26.21      9.00 o
   0  -2  12       18.75       23.63      6.18 o
   1  -2  12        1.36        5.15      7.89 o
   2  -2  12       97.25      110.50      8.06 o
   3  -2  12       21.82       25.13     14.42 o
   4  -2  12      268.11      259.38     14.54 o
   5  -2  12       62.63       71.52     10.35 o
   7  -2  12       74.93       96.82     19.45 o
  -5  -1  12      129.66      151.72     14.53 o
  -4  -1  12      709.14      650.80     66.60 o
  -3  -1  12       19.15       12.75      9.35 o
  -2  -1  12       10.10        4.12      5.99 o
  -1  -1  12        0.54        6.17      5.58 o
   0  -1  12      151.15      162.41      8.98 o
   1  -1  12      563.85      561.19     20.27 o
   2  -1  12      788.05      789.84     19.91 o
   3  -1  12       35.89       51.88      8.56 o
   4  -1  12      553.62      536.80     19.70 o
   5  -1  12       49.38       44.49      8.42 o
   6  -1  12      153.40      141.71     20.36 o
   7  -1  12      181.11      208.30     12.25 o
  -5   0  12      143.57      177.56     14.71 o
  -4   0  12        4.18       35.38     17.28 o
  -3   0  12       10.41       19.54      6.56 o
  -2   0  12        0.82        1.50      5.42 o
  -1   0  12      154.21      168.49     11.19 o
   0   0  12       28.31       28.20      5.77 o
   1   0  12      489.83      473.40     14.18 o
   2   0  12        1.11        4.18      5.02 o
   3   0  12      155.29      159.80     10.71 o
   4   0  12      230.89      216.01     12.54 o
   5   0  12       55.09       64.74      8.94 o
   6   0  12       12.91       16.95      8.14 o
   7   0  12        3.70        6.71      8.66 o
   8   0  12      156.98      195.61     12.19 o
  -5   1  12       33.87       36.02     12.00 o
  -4   1  12      810.32      766.61     21.06 o
  -3   1  12      259.40      228.68     11.06 o
  -2   1  12      398.45      315.85     11.94 o
  -1   1  12        4.21        4.65      5.11 o
   0   1  12      388.03      393.10     12.94 o
   1   1  12       42.13       34.97      5.78 o
   2   1  12      363.53      371.63     14.62 o
   3   1  12        8.35        7.82      6.03 o
   4   1  12      245.55      247.14     12.96 o
   5   1  12     1148.47     1120.67     32.11 o
   6   1  12      379.03      301.42     19.97 o
   7   1  12      135.15      145.54      9.63 o
   8   1  12       74.70       82.52     13.94 o
  -5   2  12      325.03      323.69     14.68 o
  -4   2  12       42.78       43.92      7.84 o
  -3   2  12       14.39       29.00      6.70 o
  -2   2  12        4.94        6.33      7.31 o
  -1   2  12      238.92      221.01     11.84 o
   0   2  12      294.72      268.41     10.46 o
   1   2  12      990.94      975.78     22.62 o
   2   2  12      420.04      411.30     15.08 o
   3   2  12      465.30      485.81     17.78 o
   4   2  12       11.36       10.40      6.18 o
   5   2  12       36.92       38.46     12.14 o
   6   2  12       18.65        4.45      6.81 o
   7   2  12       55.35       57.20      7.60 o
   8   2  12      110.94      127.83     15.80 o
   9   2  12       15.47       55.40     37.91 o
  -5   3  12      182.73      189.93     12.19 o
  -4   3  12      175.90      183.82     28.90 o
  -3   3  12       52.03       39.45      7.05 o
  -2   3  12       49.58       47.26      6.62 o
  -1   3  12      526.40      512.76     19.81 o
   0   3  12       72.50       69.17      6.51 o
   1   3  12      181.18      187.36      9.02 o
   2   3  12      660.44      660.64     17.14 o
   3   3  12      197.09      184.52     11.05 o
   4   3  12       35.91       35.42      7.43 o
   5   3  12      141.93      146.17     10.75 o
   6   3  12        3.10       14.96      9.08 o
   7   3  12        1.93       16.96      6.28 o
   8   3  12       98.83      101.80      9.88 o
   9   3  12      110.11       98.18     10.94 o
  -5   4  12        0.19        7.38      9.18 o
  -4   4  12      116.69      139.27     13.54 o
  -3   4  12       13.19       12.77      7.27 o
  -2   4  12       22.71       22.46      6.09 o
  -1   4  12       18.50       25.88      5.85 o
   0   4  12      978.79      955.35     23.73 o
   1   4  12       87.04       90.22     10.04 o
   2   4  12      802.90      807.55     21.38 o
   3   4  12        6.15       -0.53      5.80 o
   4   4  12       43.37       52.71      7.90 o
   5   4  12       26.43       30.98      7.09 o
   6   4  12       60.32       71.45      8.99 o
   7   4  12       59.49       56.50      7.07 o
   8   4  12      340.47      324.07     16.04 o
   9   4  12       11.31       17.43      7.83 o
  -5   5  12      214.18      211.62     15.47 o
  -4   5  12       23.20       40.32      9.93 o
  -3   5  12        0.48        3.39      6.54 o
  -2   5  12        6.02       11.88      7.51 o
  -1   5  12      323.68      302.40     11.46 o
   0   5  12       16.77       16.10      5.31 o
   1   5  12      960.31      971.11     22.73 o
   2   5  12       26.37       28.84      5.83 o
   3   5  12      160.79      161.76     10.55 o
   4   5  12        2.49       16.93      6.83 o
   5   5  12       99.14      100.95      9.25 o
   6   5  12      194.45      156.99     11.47 o
   7   5  12      465.15      417.12     30.27 o
   8   5  12      152.75      142.87      9.77 o
   9   5  12      221.90      238.84     23.35 o
  -4   6  12        7.29       16.16      9.77 o
  -3   6  12        4.00       30.85     37.59 o
  -2   6  12       49.81       49.51     13.75 o
  -1   6  12      100.98      112.29      7.99 o
   0   6  12      363.48      373.71     13.70 o
   1   6  12       68.68       68.87      6.71 o
   2   6  12      129.48      134.43      9.48 o
   3   6  12      116.56      117.51     16.14 o
   4   6  12        1.47        4.76      6.49 o
   5   6  12      171.78      176.78     11.85 o
   6   6  12       33.54       39.22      8.53 o
   7   6  12       90.07       97.55     10.85 o
   8   6  12      272.93      267.86     13.08 o
   9   6  12      257.81      255.48     13.27 o
  -4   7  12       26.03       37.54     14.16 o
  -3   7  12        0.40       -1.46      9.45 o
  -2   7  12      123.88      133.89     13.17 o
  -1   7  12      104.84      113.05      8.30 o
   0   7  12      590.20      587.18     16.45 o
   1   7  12      364.30      360.76     12.44 o
   2   7  12      437.02      460.20     19.05 o
   3   7  12      465.92      467.80     17.74 o
   4   7  12      164.06      173.97     11.68 o
   5   7  12      132.81      130.04     21.56 o
   6   7  12      184.70      190.70     18.17 o
   7   7  12      163.68      164.76     12.78 o
   8   7  12      321.32      340.25     26.99 o
   9   7  12       10.64       20.69      8.44 o
  -3   8  12      111.72      110.42     13.05 o
  -2   8  12        3.37        0.91      8.77 o
  -1   8  12      194.24      184.99     25.38 o
   0   8  12       94.27       99.42      8.42 o
   1   8  12      625.72      623.82     17.16 o
   2   8  12       58.17       67.21      7.16 o
   3   8  12        0.14        8.43      9.03 o
   4   8  12      259.58      279.44     14.46 o
   5   8  12      206.07      216.52     13.36 o
   6   8  12        0.47        8.17     11.38 o
   7   8  12      793.05      811.63     27.17 o
   8   8  12        0.39        4.34      8.04 o
  -2   9  12      251.19      270.17     17.54 o
  -1   9  12       26.91       29.87     12.08 o
   0   9  12      359.74      450.92     28.76 o
   1   9  12       21.10       16.97      9.32 o
   2   9  12       46.43       43.76      7.08 o
   3   9  12       87.75       96.53      9.79 o
   4   9  12      171.28      183.28     12.48 o
   5   9  12        1.37        8.76      7.98 o
   6   9  12      566.29      575.00     39.41 o
   7   9  12      183.95      212.33     14.77 o
   8   9  12      296.12      339.22     18.99 o
  -1  10  12       11.91       26.37     10.89 o
   0  10  12       63.80       84.88     24.17 o
   1  10  12      135.69      144.75     13.39 o
   2  10  12       38.62       40.11     10.71 o
   3  10  12       37.00       51.89      9.76 o
   4  10  12       27.91       29.82      9.46 o
   5  10  12      220.85      246.87     15.04 o
   6  10  12      167.30      215.38     17.30 o
   7  10  12      210.66      244.97     16.70 o
   1  11  12       81.56      126.18     13.98 o
   2  11  12       33.24       58.15     21.20 o
   3  11  12        2.24       -8.05     14.36 o
   4  11  12      218.09      241.09     15.64 o
   5  11  12      234.30      261.68     17.62 o
   6  11  12       24.56       42.78     15.40 o
  -1  -4  13        2.53       20.53     10.55 o
   0  -4  13       18.24       26.93     10.43 o
   1  -4  13      153.42      165.17     23.30 o
   2  -4  13       18.63       18.23     13.53 o
   3  -4  13      249.19      224.05     20.89 o
  -2  -3  13       51.61       63.50     12.29 o
  -1  -3  13        2.52        3.99      9.95 o
   0  -3  13        4.72        8.07      9.54 o
   1  -3  13        1.08       11.03      9.23 o
   3  -3  13       42.92       45.67     10.56 o
   4  -3  13      233.71      285.71     16.94 o
  -3  -2  13      374.42      375.34     28.38 o
  -2  -2  13        1.96       -6.05      9.70 o
  -1  -2  13        4.15        6.72      9.49 o
   0  -2  13        3.93       -0.90      8.11 o
   1  -2  13      284.28      311.28     15.75 o
   2  -2  13       34.36       35.33      8.52 o
   3  -2  13      592.85      625.58     22.58 o
   4  -2  13       11.59       51.13     13.45 o
   5  -2  13      137.63      136.11     14.66 o
   6  -2  13        0.44       14.90     13.18 o
  -4  -1  13       95.32      114.54     18.24 o
  -3  -1  13       93.39       82.15     11.97 o
  -2  -1  13       45.98       51.10     10.47 o
  -1  -1  13       14.56       28.95     20.86 o
   0  -1  13       18.29       21.14      8.48 o
   1  -1  13       54.44       50.18      7.25 o
   2  -1  13      415.33      410.85     14.52 o
   3  -1  13       68.00       69.64      9.95 o
   4  -1  13       29.13       58.23     26.04 o
   5  -1  13        6.91        7.43      8.83 o
   6  -1  13      110.69      103.56     19.46 o
  -4   0  13      135.87      154.02     14.80 o
  -3   0  13        7.33       23.25      9.93 o
  -2   0  13      133.34      123.34      9.25 o
  -1   0  13       11.04       16.11      6.71 o
   0   0  13      184.33      191.10      9.91 o
   1   0  13        1.84        1.02      5.69 o
   2   0  13      547.48      558.00     20.56 o
   3   0  13      214.24      217.72     17.61 o
   4   0  13     1467.65     1471.99     40.45 o
   5   0  13        1.13        4.30      7.39 o
   6   0  13       21.07       40.76     19.89 o
   7   0  13       48.53       52.38     11.16 o
  -4   1  13       50.60       43.61      9.26 o
  -3   1  13       62.62       42.73      8.06 o
  -2   1  13      213.85      178.53     14.73 o
  -1   1  13       24.32       36.03      6.79 o
   0   1  13       21.93       18.23      6.00 o
   1   1  13      414.41      400.12     13.33 o
   2   1  13       94.54      115.08     22.01 o
   3   1  13      427.18      434.07     21.32 o
   4   1  13        0.69        3.44      6.87 o
   5   1  13      146.66      159.28     26.28 o
   6   1  13      107.07      114.70     11.52 o
   7   1  13        9.12       11.38      8.59 o
   8   1  13        8.21        8.11     10.41 o
  -4   2  13       93.88      106.82     10.28 o
  -3   2  13      326.56      301.21     13.42 o
  -2   2  13      177.00      159.65      9.80 o
  -1   2  13      147.35      137.50      8.87 o
   0   2  13      336.39      325.01     16.55 o
   1   2  13      172.13      171.49      9.31 o
   2   2  13      551.66      537.21     26.29 o
   3   2  13       38.30       53.56      7.87 o
   4   2  13      395.17      362.13     16.02 o
   5   2  13      129.19      124.30     10.61 o
   6   2  13       96.28       95.73     10.34 o
   7   2  13       86.58      103.06     15.42 o
   8   2  13      272.92      267.42     16.81 o
  -4   3  13      121.31      140.00     11.42 o
  -3   3  13       40.59       36.75      8.03 o
  -2   3  13       16.64       11.56      7.99 o
  -1   3  13      131.15      138.97      8.88 o
   0   3  13       25.21       26.47      6.29 o
   1   3  13       98.19      118.65      9.90 o
   2   3  13      160.88      165.87     17.02 o
   3   3  13      163.56      188.23     11.75 o
   4   3  13       46.60       52.27      8.26 o
   5   3  13      226.39      214.63     12.86 o
   6   3  13        7.74       14.07      7.88 o
   7   3  13       81.20       89.10     18.92 o
   8   3  13      182.64      167.70     13.44 o
  -4   4  13        6.47       20.28     10.28 o
  -3   4  13       86.02       90.76     10.39 o
  -2   4  13       41.94       41.95      9.14 o
  -1   4  13       83.61       86.17      7.78 o
   0   4  13      116.15      125.73      8.33 o
   1   4  13      440.92      448.18     19.44 o
   2   4  13      607.39      595.14     21.21 o
   3   4  13      586.71      571.75     20.11 o
   4   4  13       11.74       11.14      6.99 o
   5   4  13      104.95      103.89     10.30 o
   6   4  13      270.65      248.69     13.86 o
   7   4  13      593.83      623.38     61.84 o
   8   4  13       24.38       26.40      9.68 o
  -4   5  13       51.16       64.93     17.39 o
  -3   5  13        1.65        1.54      8.06 o
  -2   5  13        0.92        0.64      5.99 o
  -1   5  13        6.17       13.96      6.56 o
   0   5  13       94.81      105.95      7.92 o
   1   5  13       16.34       13.69      5.92 o
   2   5  13      611.16      620.23     42.68 o
   3   5  13       34.86       27.09      7.41 o
   4   5  13       32.06       39.58      7.90 o
   5   5  13        1.23       -3.47      6.87 o
   6   5  13       27.82       48.80      9.04 o
   7   5  13       48.52       71.45     19.02 o
   8   5  13      581.18      600.43     49.30 o
  -3   6  13        0.87        3.19     10.01 o
  -2   6  13      271.70      261.71     17.88 o
  -1   6  13      324.01      309.46     17.07 o
   0   6  13        9.04       51.49     30.48 o
   1   6  13      169.60      182.34      9.74 o
   2   6  13      167.90      158.53      9.35 o
   3   6  13       84.10       85.44     10.58 o
   4   6  13       16.79       28.61      9.76 o
   5   6  13      104.67      103.60     10.70 o
   6   6  13       30.00       36.55      8.75 o
   7   6  13      298.24      302.96     16.21 o
   8   6  13      114.75      108.92     12.12 o
  -3   7  13       31.16       45.63     11.03 o
  -2   7  13       77.90       66.06     11.21 o
  -1   7  13        0.09       17.66     12.09 o
   0   7  13      111.04      120.91     10.60 o
   1   7  13       38.63       53.48      9.35 o
   2   7  13      134.39      155.36     11.05 o
   3   7  13       26.98       25.27      7.91 o
   4   7  13       35.58       36.35      8.24 o
   5   7  13       25.75       24.06      9.28 o
   6   7  13       49.05       51.03      9.58 o
   7   7  13       13.40       16.49      9.46 o
   8   7  13      377.76      383.72     19.15 o
  -2   8  13       24.67       46.93     30.19 o
  -1   8  13       81.03      136.72     55.46 o
   0   8  13       72.60       80.23     11.03 o
   1   8  13       97.35       97.55      8.57 o
   2   8  13      170.23      198.15     12.96 o
   3   8  13      152.97      169.60     12.06 o
   4   8  13        9.76       16.60      8.06 o
   5   8  13      321.92      335.29     16.63 o
   6   8  13      417.87      467.63     52.85 o
   7   8  13      142.48      168.71     13.99 o
   8   8  13      211.75      242.68     21.61 o
  -1   9  13        2.52       16.24     10.15 o
   0   9  13       11.23       16.11      9.95 o
   1   9  13       37.14       50.95     11.22 o
   2   9  13      166.15      171.20     12.45 o
   3   9  13       83.00       76.71     10.35 o
   4   9  13       10.98        3.16      8.34 o
   5   9  13        5.84        7.64      9.00 o
   6   9  13       74.97       84.72     11.76 o
   7   9  13      125.14      150.74     14.22 o
   1  10  13        0.81       -1.96     10.32 o
   2  10  13       44.06       30.22     14.42 o
   3  10  13       27.06       36.40     14.01 o
   4  10  13        1.24        1.70      9.07 o
   5  10  13       13.33       28.37     23.53 o
   6  10  13      443.12      479.10     21.13 o
  -1  -2  14        7.04       -2.44     10.36 o
   0  -2  14       29.91       20.01     10.87 o
   1  -2  14       55.04       95.62     25.18 o
   2  -2  14      132.41      161.10     26.07 o
   3  -2  14       64.16       71.01     11.24 o
   4  -2  14      176.43      190.85     15.23 o
  -2  -1  14       70.14       58.32     11.94 o
  -1  -1  14       18.75       26.97     10.30 o
   0  -1  14       37.91       43.11     11.91 o
   1  -1  14      177.02      200.35     11.65 o
   2  -1  14        1.56        2.17      8.34 o
   3  -1  14      489.53      495.78     20.58 o
   4  -1  14       80.82       82.44     11.23 o
   5  -1  14      293.14      295.94     17.28 o
  -3   0  14      210.20      221.58     16.23 o
  -2   0  14        4.83        6.41      9.93 o
  -1   0  14       48.73       55.15      7.97 o
   0   0  14       43.90       49.31      8.12 o
   1   0  14       29.29       41.87      7.46 o
   2   0  14      114.18      141.62     12.20 o
   3   0  14      159.26      167.31     17.11 o
   4   0  14      192.09      208.40     14.12 o
   5   0  14       13.14       27.77      9.89 o
   6   0  14       23.55       19.82     14.37 o
  -3   1  14       20.28       23.72      9.07 o
  -2   1  14       67.88       71.06      9.00 o
  -1   1  14      343.45      289.98     26.62 o
   0   1  14       18.88       26.59      7.28 o
   1   1  14       55.13       58.36      7.78 o
   2   1  14       17.54       23.08      7.96 o
   3   1  14      178.41      180.77     12.52 o
   4   1  14      110.33      114.99     11.03 o
   5   1  14      214.03      218.18     14.31 o
   6   1  14       42.78       40.99     10.68 o
   7   1  14       20.96       19.49     15.14 o
  -3   2  14       17.97       27.89     14.48 o
  -2   2  14        1.69        9.00     11.66 o
  -1   2  14      113.25      112.64     10.91 o
   0   2  14       23.86       31.67      7.19 o
   1   2  14       82.17       72.02      8.01 o
   2   2  14       16.95       27.75      8.00 o
   3   2  14      101.75      110.36     10.66 o
   4   2  14        3.99       10.67      8.00 o
   5   2  14       36.98       28.85     13.12 o
   6   2  14        3.17        5.05      8.48 o
   7   2  14       91.89      105.91     12.45 o
  -3   3  14      284.45      277.01     24.11 o
  -2   3  14       59.96       72.55      9.42 o
  -1   3  14      187.34      231.44     13.75 o
   0   3  14      126.84      126.20     13.40 o
   1   3  14       54.68       64.08      7.85 o
   2   3  14      341.57      319.09     15.41 o
   3   3  14       90.87       81.34      9.78 o
   4   3  14       74.67       79.45     14.06 o
   5   3  14       86.41      107.32     10.94 o
   6   3  14       28.85       17.33      8.95 o
   7   3  14        1.74       -1.53      9.79 o
  -3   4  14      130.34      140.93     12.90 o
  -2   4  14      147.11      154.37     13.46 o
  -1   4  14       56.62       56.77      9.74 o
   0   4  14       17.15       24.36      7.22 o
   1   4  14      122.32      126.70      9.28 o
   2   4  14        0.52        2.52      6.99 o
   3   4  14        2.94        7.83      6.82 o
   4   4  14       11.20       15.94      7.25 o
   5   4  14       17.62       20.57      8.42 o
   6   4  14       21.37       17.44      8.47 o
   7   4  14      354.69      371.07     18.19 o
  -3   5  14      165.30      196.52     33.36 o
  -2   5  14      124.05      140.47     10.32 o
  -1   5  14        0.20        0.47      6.44 o
   0   5  14       30.61       25.39      6.96 o
   1   5  14        9.49       14.54      6.87 o
   2   5  14       64.83       61.47      9.08 o
   3   5  14       78.55       87.59     14.24 o
   4   5  14       36.80       45.69      8.79 o
   5   5  14        3.76        4.07      7.45 o
   6   5  14       60.52       64.88      9.93 o
   7   5  14      253.24      261.08     16.19 o
   8   5  14       79.54       88.31     17.11 o
  -2   6  14      152.44      162.41     14.18 o
  -1   6  14      145.46      149.26     13.29 o
   0   6  14        0.39       -3.98      6.80 o
   1   6  14       52.90       50.95      7.82 o
   2   6  14      182.81      178.34     19.90 o
   3   6  14      112.62      133.54     11.43 o
   4   6  14        0.10       10.09      7.88 o
   5   6  14       24.04       22.14      8.95 o
   6   6  14      110.86      109.73     12.00 o
   7   6  14       68.22       98.43     20.42 o
  -1   7  14       50.66       40.15     10.79 o
   0   7  14        3.78       11.06     10.40 o
   1   7  14       82.61      100.78     13.60 o
   2   7  14      213.16      210.49     30.01 o
   3   7  14        3.36       23.99     17.79 o
   4   7  14      203.82      220.67     14.11 o
   5   7  14       95.82      110.36     16.01 o
   6   7  14       67.89       88.99     11.31 o
   7   7  14      146.72      210.45     15.28 o
  -1   8  14        4.43       -4.01     13.60 o
   0   8  14       27.74       29.15     18.21 o
   1   8  14       39.27       38.43      8.20 o
   2   8  14      212.90      222.79     20.92 o
   3   8  14       58.82       73.74     13.32 o
   4   8  14       48.74       54.65     10.37 o
   5   8  14      109.44       99.58     11.69 o
   6   8  14      253.17      279.64     23.12 o
   7   8  14       95.30      113.36     19.35 o
   1   9  14       86.62       90.58     24.16 o
   2   9  14      198.12      198.06     14.51 o
   3   9  14      415.68      433.17     33.18 o
   4   9  14       10.42        4.14      8.83 o
   5   9  14      118.64      174.91     14.11 o
   6   9  14       15.39       49.76     34.59 o
   2  -1  15       60.89       66.87     15.53 o
  -1   0  15        0.14      -11.64     12.56 o
   0   0  15      146.70      155.32     14.26 o
   1   0  15       28.80       35.15     12.31 o
   2   0  15        0.18       -2.79     13.81 o
   3   0  15       37.66       18.98      9.93 o
   4   0  15      170.81      171.62     14.03 o
  -1   1  15      172.80      191.40     19.56 o
   0   1  15       27.91       32.91      8.15 o
   1   1  15        8.02       12.04     11.94 o
   2   1  15        0.57        4.88     12.53 o
   3   1  15       36.29       44.70     13.70 o
   4   1  15      255.47      257.68     16.00 o
   5   1  15      447.72      413.09     33.96 o
  -1   2  15      262.69      280.27     16.37 o
   0   2  15      102.54      108.81      9.81 o
   1   2  15       90.14       89.78     10.79 o
   2   2  15        5.00        1.41      8.64 o
   3   2  15       19.43       21.92      8.90 o
   4   2  15      115.42      134.11     17.46 o
   5   2  15      215.29      214.85     15.64 o
   6   2  15        4.94       -0.01     13.21 o
  -1   3  15       21.81       22.01      8.10 o
   0   3  15       31.95       47.56      8.35 o
   1   3  15       62.67       59.65     10.04 o
   2   3  15       23.11       35.65     11.16 o
   3   3  15        4.75       21.16     15.14 o
   4   3  15       12.70       17.02      9.14 o
   5   3  15        3.33        0.75      8.84 o
   6   3  15        6.48       21.36      9.98 o
  -1   4  15      265.01      279.88     13.49 o
   0   4  15        3.55        6.96      7.76 o
   1   4  15       10.90       13.74      8.54 o
   2   4  15       22.93       34.80     12.54 o
   3   4  15      233.31      241.34     14.63 o
   4   4  15        0.21       11.37      8.73 o
   5   4  15      346.28      344.91     17.58 o
   6   4  15       10.33       30.37     23.91 o
  -1   5  15       15.20       14.67      8.17 o
   0   5  15      111.72      130.09     17.95 o
   1   5  15       11.82       10.57      8.88 o
   2   5  15       43.44       34.18      9.19 o
   3   5  15       31.16       34.03      9.72 o
   4   5  15      217.25      236.84     14.82 o
   5   5  15      310.57      303.92     16.87 o
   6   5  15      138.70      148.03     13.33 o
   0   6  15        5.78       17.64      8.42 o
   1   6  15       14.27       19.04      8.83 o
   2   6  15       59.26       49.27     17.42 o
   3   6  15       51.02       48.42     17.27 o
   4   6  15      306.59      305.26     16.62 o
   5   6  15       48.86       66.02     10.39 o
   6   6  15       90.55      109.69     12.18 o
   0   7  15       11.75       25.39      9.92 o
   1   7  15       15.64       25.36     12.39 o
   2   7  15       37.20       37.24     12.71 o
   3   7  15       58.09       91.94     30.29 o
   4   7  15       68.13       72.34     14.13 o
   5   7  15      213.59      251.01     27.87 o
   6   7  15       36.92       35.81     15.91 o
   2   8  15      219.82      224.16     21.52 o
   3   8  15      176.47      189.37     14.13 o
   4   8  15      309.78      315.23     17.37 o
   5   8  15       47.14       56.41     16.91 o
   1   3  16       23.46       25.14     12.74 o
   2   3  16        3.18        4.64      8.52 o
   3   3  16       38.55       43.23     10.27 o
   1   4  16       92.90       75.82     16.62 o
   2   4  16       42.72       35.63     10.10 o
   3   4  16        4.40       18.89     19.32 o
   4   4  16      405.55      413.02     19.70 o
   2   5  16       30.28       33.52     12.08 o
   3   5  16      137.46      135.15     13.05 o
   4   5  16        2.97        4.11     12.84 o
 
